# Supplementary material for: The Arabidopsis KH-Domain RNA-Binding Protein ESR1 Functions in Components of Jasmonate Signalling, Unlinking Growth Restraint and Resistance to Stress
Source: PLoS One. 2015 May 18;10(5):e0126978. doi: 10.1371/journal.pone.0126978 (PMC4436139; doi:10.1371/journal.pone.0126978)
Supplement: S1 Table — (XLSX) [file pone.0126978.s006.xlsx]

## Sheet: S1 Table
S1 Table. Primers used for construct generation, mapping and qRT-PCR
Markers for mapping were selected from TAIR or designed using polymorphism data from TAIR or the Cereon Arabidopsis Polymorphism Collection.
Primer ID	Gene Locus (AGI)	Function	Forward primer sequence (5'-3')	Reverse primer sequence (5'-3')
AT5G53060-BamHI	AT5G53060	Overexpression construct	GCGAGGATCCAACAATGGAGAGATCTAGATCCAA
AT5G53060-EcoRI	AT5G53060	Overexpression construct		TGGTGAATTCTCACGGTCCATCCTCTTGTA
AT5G53150-BamHI	AT5G53150	Overexpression construct	ACGGATCCAACAATGGAATGCAACAAGGAT
AT5G53150-EcoRI	AT5G53150	Overexpression construct		TCATGAATTCCTAATCTAGATCCATACCCAAC
AT5G52860-BamHI	AT5G52860	Overexpression construct	GAGGATCCAACAATGGAAATACCTCCATCAC
AT5G52860-EcoRI	AT5G52860	Overexpression construct		AAAAGAATTCTTACCTCTTTGAACCAGAAACTC
SNP239		CAPS marker, HinFI digest	AAATGAGAGTTGGTTTATAT	TTGGAACTTCGAGAGCGTTT
BKN11909		CAPS marker, Tsp5091 digest	GGTAACCAAACAGGGTGAAC	CTGAGCATTCTGGTCTCTTA
CER441171		CAPS marker AluI digest	GTGATGCATAAGTTCTGTTT	GGAAGATTAAGAATGAGTTT
SNP18669		CAPS marker, BspHI digest	GTTTCAAACCTTTAGCAAGA	GTGTTTGCATATGAGCTACT
SNP18682		CAPS marker, Tsp5091 digest	GTAGGTTAGTTGCTTCTTTA	CTCTCATTATCTCTTAATCA
SNP18686		CAPS marker, DraI digest	GATGAAAGTGAAGCCTTTAT	CTGACAACTCAATTCAGAAC
CER437343		CAPS marker, Sau3A digest	ATGTTGGAGACTCGAGGACAAT	AATCTGCGATCTCACTTTGTCA
CER437355		CAPS marker, HpyCH4IV digest	CATTTTAAGTATAATAGATATTAACG	GTTTTCTTGGAATGTTGCTG
CER434794		CAPS marker, TseI digest	GAGACTACAAAATAAAAATT	CTAGTGGCGGTAGATTTGAT
ACT-8	At1g49240	qRT-PCR reference		GAGGATAGCATGTGGAACTGAGAA
ACT-2	At3g18780	qRT-PCR reference		GATGGCATGGAGGAAGAGAGAAAC
ACT-7	At5g09810	qRT-PCR reference		GAGGAAGAGCATTCCCCTCGTA
ACTuni		qRT-PCR reference	AGTGGTCGTACAACCGGTATTGT
LUCIFERASE		qRT-PCR	CGTCACATCTCATCTACCTCC	ACCGTGATGGAATGGAACAAC
GSTF8	At2g47730	qRT-PCR	CCCCGTCGATATGAGAGC	GAGAGAGGGTCACTACTGCTTCTGG
DIN11	AT3G49620	qRT-PCR	CCGTGTATGTGTTGCATTTTT	TGTTTCTTTTCGTGGATGCTT
NATA1	AT2G39030	qRT-PCR	TTCTTCCCGAACTACCCAAG	GCGGTCAGTAGCAGTTTTCC
CLH1	AT1G19670	qRT-PCR	TTCTTAACCACATCGCTTCG	AGCATCGTCCACTTCCACTT
LOX3	At1G17420	qRT-PCR	TAACGATGCTGGTGTCCATC	AATTGCCTGTGTGCAGCTAA
AOC1	AT3G25760	qRT-PCR	CGCCCAAGAAGAAACTCACT	CATTGATTTCGTACACGCTCA
JAZ10	At5g13220	qRT-PCR	ATCTCGTTCGGTTCCGTCTA	ACAGTTCCCGAAACGAGTTC
Thi2.1	At1g72260	qRT-PCR	CTCAGCTGATGCTACCAATGAGC	GCTCCATTCACAATTTCACTTGC
PDF1.2	At5g44420	qRT-PCR	TTTGCTGCTTTCGACGCAC	CGCAAACCCCTGACCATG
VSP2	At5g24770	qRT-PCR	CCTAAAGAACGACACCGTCA	TCGGTCTTCTCTGTTCCGTA
ESR1	At5g53060	qRT-PCR	TCAAGAAACAAGCTTGCACA	TGTACCCGAAATTCGAATGATA
CPL1	At4g21670	qRT-PCR	CACACTGGCTCCATTACTGC	TGGACCATGTCAGATGGAAG
At3g54160	AT3G54160	qRT-PCR	TGGAATGTTCTACCAATTCTGC	CGCAAACAGTGTTCTCATCC
SYTB	AT1G20080	qRT-PCR	AGATGAGCCTCCCATAAACG	CATCCCCAAGATTTATCACCA
STP11	AT5G23270	qRT-PCR	TCGGACGAAGAGCTTTGTTT	AATTTCCTTCCCCGTTGAAT
