# Supplementary material for: The Arabidopsis KH-Domain RNA-Binding Protein ESR1 Functions in Components of Jasmonate Signalling, Unlinking Growth Restraint and Resistance to Stress
Source: PLoS One. 2015 May 18;10(5):e0126978. doi: 10.1371/journal.pone.0126978 (PMC4436139; doi:10.1371/journal.pone.0126978)
Supplement: S2 Table — (XLSX) [file pone.0126978.s007.xlsx]

## Sheet: S2 Table
S2 Table. esr1-1 significantly down-regulated genes.
Fold change based on FPKMs from 3 biological replicates. Significance based on Benjamini-Hochberg correction for multiple-testing, p < 0.05 adjusted by the False Discovery Rate (FDR).
Order based on fold change.
AGI	Symbol	Wild-type FPKM	esr1-1 FPKM	log2(fold change)	FDR-adjusted p-value	Short description
AT4G27160	SESA3	3.20747	0.111644	-4.84446	0.022559	seed storage albumin 3
AT3G49620	DIN11	15.8439	0.998381	-3.98819	0	2-oxoglutarate (2OG) and Fe(II)-dependent oxygenase superfamily protein
AT2G43020	PAO2	13.1649	0.957634	-3.78108	3.37888e-05	polyamine oxidase 2
AT5G44430	PDF1.2c	4.75997	0.370884	-3.68191	0.0364158	plant defensin 1.2C
AT2G39030	NATA1	54.8318	6.3753	-3.10445	0	Acyl-CoA N-acyltransferases (NAT) superfamily protein
AT1G63055		3.35169	0.4268	-2.97326	0.0334	Unknown
AT1G61120	TPS04	4.32363	0.599135	-2.85129	1.7812e-11	terpene synthase 04
AT3G57460		2.08799	0.310968	-2.74727	0.0120467	catalytics;metal ion binding
AT3G21500	DXPS1	8.20064	1.2266	-2.74107	1.75151e-14	1-deoxy-D-xylulose 5-phosphate synthase 1
AT1G33950		3.22466	0.490232	-2.71761	0.0127438	Avirulence induced gene (AIG1) family protein
AT1G73325		3.36259	0.536847	-2.64699	0.0181666	Kunitz family trypsin and protease inhibitor protein
AT4G37990	ELI3-2	7.17588	1.14642	-2.64602	7.49559e-09	elicitor-activated gene 3-2
AT5G42600	MRN1	29.0238	4.73418	-2.61605	0	marneral synthase
AT5G23990	FRO5	4.02041	0.715616	-2.49009	8.05037e-07	ferric reduction oxidase 5
AT1G72260	THI2.1	2.37102	0.439422	-2.43183	0.0237166	thionin 2
AT1G54020		2.29059	0.440217	-2.37943	0.0192508	GDSL-like Lipase/Acylhydrolase superfamily protein
AT3G12740	ALIS1	48.7932	10.2512	-2.25089	0	ALA-interacting subunit 1
AT4G25000	AMY1	10.5842	2.23258	-2.24512	3.28856e-11	alpha-amylase-like
AT4G15210	BAM5	102.471	22.8365	-2.1658	0	beta-amylase 5
AT2G29470	GSTU3	9.22149	2.05749	-2.16412	7.35652e-06	glutathione S-transferase tau 3
AT3G55970	JRG21	8.9551	2.17724	-2.04021	1.52665e-08	jasmonate-regulated gene 21
AT1G10585		15.3877	4.04179	-1.92871	2.80467e-07	basic helix-loop-helix (bHLH) DNA-binding superfamily protein
AT3G44860	FAMT	14.4658	3.80178	-1.9279	5.60494e-11	farnesoic acid carboxyl-O-methyltransferase
AT2G39330	JAL23	60.9771	16.0575	-1.92502	0	jacalin-related lectin 23
AT2G18660	PNP-A	17.4444	4.64258	-1.90977	4.24693e-08	plant natriuretic peptide A
AT4G22470		16.8932	4.52062	-1.90185	1.70492e-12	protease inhibitor/seed storage/lipid transfer protein (LTP) family protein
AT5G55410		3.67171	0.986485	-1.89608	0.0404443	Bifunctional inhibitor/lipid-transfer protein/seed storage 2S albumin superfamily protein
AT1G02470		8.39676	2.26506	-1.89028	5.63826e-05	Polyketide cyclase/dehydrase and lipid transport superfamily protein
AT4G17470		9.1571	2.52591	-1.85809	1.95556e-06	alpha/beta-Hydrolases superfamily protein
AT5G44420	PDF1.2	17.8459	5.02417	-1.82863	0.000261549	plant defensin 1.2
AT4G21680	NRT1.8	7.97036	2.26529	-1.81495	1.26855e-05	NITRATE TRANSPORTER 1.8
AT3G03480	CHAT	1.24504	0.354588	-1.81197	0.0450433	acetyl CoA:(Z)-3-hexen-1-ol acetyltransferase
AT4G22517		83.267	23.8452	-1.80405	3.64227e-15	Bifunctional inhibitor/lipid-transfer protein/seed storage 2S albumin superfamily protein
AT5G43290	WRKY49	1.97963	0.57222	-1.79059	0.0393043	WRKY DNA-binding protein 49
AT3G57260	BGL2	79.5491	23.2458	-1.77488	0	beta-1,3-glucanase 2
AT1G19610	PDF1.4	7.13274	2.10794	-1.75862	0.0315278	Arabidopsis defensin-like protein
AT1G69720	HO3	2.31157	0.689188	-1.7459	0.047111	heme oxygenase 3
AT3G25830	TPS-CIN	59.2801	17.9569	-1.72301	0	terpene synthase-like sequence-1,8-cineole
AT1G12030		7.44789	2.26484	-1.71742	5.57371e-05	Protein of unknown function (DUF506)
AT1G33960	AIG1	31.1689	9.57678	-1.70249	0	P-loop containing nucleoside triphosphate hydrolases superfamily protein
AT5G39520		12.5744	3.93041	-1.67773	0.000837247	Protein of unknown function (DUF1997)
AT2G24850	TAT3	34.2979	10.903	-1.65339	0	tyrosine aminotransferase 3
AT5G10760		10.9771	3.52544	-1.63862	3.66102e-10	Eukaryotic aspartyl protease family protein
AT2G22860	PSK2	9.76222	3.15339	-1.63031	0.0031757	phytosulfokine 2 precursor
AT4G21326	SBT3.12	3.94275	1.27489	-1.62883	4.63655e-07	subtilase 32
AT3G46090	ZAT7	5.17882	1.67712	-1.62664	0.0204712	C2H2 and C2HC zinc fingers superfamily protein
AT1G32350	AOX1D	8.44131	2.73746	-1.62463	2.90991e-06	alternative oxidase 1D
AT1G69880	TH8	29.3693	9.60386	-1.61262	2.53958e-09	thioredoxin H-type 8
AT1G60110		3.96292	1.29866	-1.60954	0.000106019	Mannose-binding lectin superfamily protein
AT3G45130	LAS1	3.26202	1.07652	-1.59939	2.60929e-05	lanosterol synthase 1
AT2G26400	ARD3	7.77699	2.63067	-1.56378	0.000504577	acireductone dioxygenase 3
AT1G65570		2.29892	0.779666	-1.56003	0.0276972	Pectin lyase-like superfamily protein
AT2G38240		2.85888	0.970619	-1.55847	0.00751133	2-oxoglutarate (2OG) and Fe(II)-dependent oxygenase superfamily protein
AT3G09405		3.50128	1.20312	-1.5411	0.00622342	Pectinacetylesterase family protein
AT5G43690		2.9291	1.00736	-1.53988	0.00960234	P-loop containing nucleoside triphosphate hydrolases superfamily protein
AT1G45201	TLL1	198.251	68.2059	-1.53936	0	triacylglycerol lipase-like 1
AT2G14560	LURP1	42.7369	14.7233	-1.53738	2.50331e-07	Protein of unknown function (DUF567)
AT5G13220	JAZ10	5.25669	1.81307	-1.53572	0.0491654	jasmonate-zim-domain protein 10
AT2G14210	AGL44	3.49064	1.21198	-1.52612	0.0100161	AGAMOUS-like 44
AT4G32810	CCD8	5.78703	2.01252	-1.52382	1.38889e-06	carotenoid cleavage dioxygenase 8
AT3G04510	LSH2	2.04617	0.715911	-1.51508	0.0343734	Protein of unknown function (DUF640)
AT5G20150	SPX1	78.307	27.4283	-1.51348	0	SPX domain gene 1
AT1G19380		21.0563	7.45488	-1.49799	2.33083e-06	Protein of unknown function (DUF1195)
AT2G43530		99.7303	35.3302	-1.49713	3.64227e-15	Scorpion toxin-like knottin superfamily protein
AT2G45130	SPX3	8.44581	3.00859	-1.48915	0.000279706	SPX domain gene 3
AT4G24000	CSLG2	2.9511	1.05135	-1.48901	0.000300637	cellulose synthase like G2
AT1G32960	SBT3.3	1.12058	0.40348	-1.47368	0.0248812	Subtilase family protein
AT1G71200		4.81874	1.73656	-1.47242	0.0268447	basic helix-loop-helix (bHLH) DNA-binding superfamily protein
AT5G20790		49.7385	17.9454	-1.47075	1.20735e-12	Unknown
AT4G36700		2.89071	1.04707	-1.46506	0.00143152	RmlC-like cupins superfamily protein
AT5G24200		5.86444	2.12831	-1.46229	0.000257609	alpha/beta-Hydrolases superfamily protein
AT2G37740	ZFP10	3.77767	1.389	-1.44345	0.0237734	zinc-finger protein 10
AT5G10380	RING1	23.505	8.66095	-1.44037	6.75339e-11	RING/U-box superfamily protein
AT2G34350		1.90951	0.707066	-1.43329	0.0195919	Nodulin-like / Major Facilitator Superfamily protein
AT1G05660		5.56682	2.07495	-1.42378	0.000862652	Pectin lyase-like superfamily protein
AT2G45760	BAP2	3.58872	1.34084	-1.42034	0.0410213	BON association protein 2
AT4G28085		14.9279	5.59	-1.41709	0.046971	Unknown
AT1G52890	NAC019	3.12279	1.17059	-1.4156	0.0108476	NAC domain containing protein 19
AT4G11890		8.89816	3.38235	-1.39548	0.000178291	Protein kinase superfamily protein
AT1G28370	ERF11	3.21076	1.22533	-1.38975	0.0320137	ERF domain protein 11
AT3G46900	COPT2	31.0665	11.8894	-1.38569	3.94485e-07	copper transporter 2
AT1G17710		34.5846	13.3473	-1.37358	9.01536e-11	Pyridoxal phosphate phosphatase-related protein
AT5G23980	FRO4	8.63768	3.3384	-1.37149	5.04937e-08	ferric reduction oxidase 4
AT1G23730	BCA3	39.3293	15.2134	-1.37026	0.00337542	beta carbonic anhydrase 3
AT1G15520	PDR12	5.80058	2.2442	-1.37	1.91388e-10	pleiotropic drug resistance 12
AT2G43510	TI1	128.862	49.9036	-1.36861	0	trypsin inhibitor protein 1
AT4G21830	MSRB7	23.4493	9.08978	-1.36723	2.47408e-07	methionine sulfoxide reductase B7
AT5G14180	MPL1	2.97101	1.16007	-1.35674	0.0107136	Myzus persicae-induced lipase 1
AT1G15540		5.4972	2.14726	-1.3562	0.00486683	2-oxoglutarate (2OG) and Fe(II)-dependent oxygenase superfamily protein
AT1G52100		6.82168	2.69606	-1.33927	0.000958646	Mannose-binding lectin superfamily protein
AT3G22910		3.96067	1.57867	-1.32703	8.55579e-06	ATPase E1-E2 type family protein / haloacid dehalogenase-like hydrolase family protein
AT4G24340		6.97179	2.78275	-1.32502	0.0005113	Phosphorylase superfamily protein
AT4G04490	CRK36	4.3024	1.72564	-1.31801	0.000231776	cysteine-rich RLK (RECEPTOR-like protein kinase) 36
AT3G49580	LSU1	109.691	44.0125	-1.31747	3.43485e-14	response to low sulfur 1
AT3G24310	MYB305	4.11114	1.65564	-1.31215	0.0129657	myb domain protein 305
AT2G39310	JAL22	134.788	54.3413	-1.31057	0	jacalin-related lectin 22
AT5G24780	VSP1	50.1082	20.2758	-1.30529	7.17131e-15	vegetative storage protein 1
AT2G39040		6.05635	2.4547	-1.3029	0.00106824	Peroxidase superfamily protein
AT1G14250		13.0398	5.30864	-1.2965	5.97369e-09	GDA1/CD39 nucleoside phosphatase family protein
AT5G52760		10.8145	4.41855	-1.29132	0.00483935	Copper transport protein family
AT3G12070	RGTB2	3.35343	1.38082	-1.28011	0.0175932	RAB geranylgeranyl transferase beta subunit 2
AT5G27060	RLP53	1.28483	0.529633	-1.27851	0.0217696	receptor like protein 53
AT3G04720	PR4	512.218	211.202	-1.27814	0	pathogenesis-related 4
AT5G42590	CYP71A16	26.9986	11.1712	-1.2731	5.74027e-14	cytochrome P450, family 71, subfamily A, polypeptide 16
AT5G46050	PTR3	3.2082	1.32936	-1.27104	0.00351891	peptide transporter 3
AT1G27020		35.3472	14.8321	-1.25287	1.94266e-13	Unknown
AT2G29900	PS2	35.9089	15.086	-1.25113	8.9605e-12	Presenilin-2
AT2G40330	PYL6	5.6872	2.40088	-1.24415	0.00434794	PYR1-like 6
AT2G44460	BGLU28	9.19647	3.88953	-1.24148	6.69368e-07	beta glucosidase 28
AT2G29350	SAG13	80.9523	34.2518	-1.24089	1.42454e-10	senescence-associated gene 13
AT1G19670	CLH1	50.8474	21.8752	-1.21688	0	chlorophyllase 1
AT2G14610	PR1	85.8407	37.0138	-1.2136	2.19278e-13	pathogenesis-related gene 1
AT3G43110		7.72408	3.33092	-1.21344	0.00363239	Unknown
AT3G05630	PLDP2	5.35509	2.31057	-1.21266	2.97623e-07	phospholipase D P2
AT1G07620	ATOBGM	5.73579	2.47868	-1.21042	5.72679e-05	GTP-binding protein Obg/CgtA
AT4G21840	MSRB8	10.7142	4.63763	-1.20807	0.00320977	methionine sulfoxide reductase B8
AT5G24770	VSP2	124.991	54.1097	-1.20787	0	vegetative storage protein 2
AT2G34655		6.42773	2.78498	-1.20664	0.00878081	Unknown
AT4G13410	ATCSLA15	2.20626	0.96134	-1.19848	0.0359672	Nucleotide-diphospho-sugar transferases superfamily protein
AT4G37700		10.4437	4.5785	-1.18969	0.0096551	Unknown
AT3G13840		3.36896	1.47936	-1.18733	0.00900765	GRAS family transcription factor
AT3G52970	CYP76G1	5.35271	2.35341	-1.18552	0.00125903	cytochrome P450, family 76, subfamily G, polypeptide 1
AT1G35230	AGP5	11.678	5.13795	-1.18453	0.00768668	arabinogalactan protein 5
AT3G26840		11.509	5.0758	-1.18105	8.62661e-08	Esterase/lipase/thioesterase family protein
AT3G17790	PAP17	90.9729	40.2709	-1.1757	4.44035e-08	purple acid phosphatase 17
AT1G17420	LOX3	4.43311	1.96838	-1.17131	2.76016e-05	lipoxygenase 3
AT2G11810	MGDC	9.10681	4.04397	-1.17117	6.33029e-05	monogalactosyldiacylglycerol synthase type C
AT2G04450	NUDT6	8.21008	3.64935	-1.16976	0.000289449	nudix hydrolase homolog 6
AT2G45570	CYP76C2	4.44922	1.98232	-1.16636	0.00183401	cytochrome P450, family 76, subfamily C, polypeptide 2
AT1G71400	RLP12	2.77412	1.2426	-1.15866	0.00193366	receptor like protein 12
AT2G26010	PDF1.3	15.0562	6.78134	-1.15072	0.00909851	plant defensin 1.3
AT5G04120		18.4376	8.30435	-1.15071	5.78847e-06	Phosphoglycerate mutase family protein
AT2G16005		40.998	18.4695	-1.15041	8.20626e-08	MD-2-related lipid recognition domain-containing protein
AT3G26830	PAD3	19.4001	8.74251	-1.14994	1.48485e-09	Cytochrome P450 superfamily protein
AT1G17380	JAZ5	3.76282	1.69614	-1.14956	0.0236232	jasmonate-zim-domain protein 5
AT3G28540		13.1697	5.94558	-1.14733	1.34661e-07	P-loop containing nucleoside triphosphate hydrolases superfamily protein
AT4G12470	AZI1	89.6233	40.7282	-1.13785	1.78495e-13	azelaic acid induced 1
AT4G12490		19.4594	8.87391	-1.13283	0.000132724	Bifunctional inhibitor/lipid-transfer protein/seed storage 2S albumin superfamily protein
AT1G51820		2.42565	1.12818	-1.10438	0.00594991	Leucine-rich repeat protein kinase family protein
AT3G06435		3.65343	1.70345	-1.10079	0.0102501	Expressed protein
AT3G02040	SRG3	43.8157	20.44	-1.10006	1.22475e-12	senescence-related gene 3
AT4G24110		5.8118	2.71244	-1.09939	0.0158532	Unknown
AT2G14620	XTH10	3.71119	1.73834	-1.09417	0.0307388	xyloglucan endotransglucosylase/hydrolase 10
AT1G01680	PUB54	6.406	3.00316	-1.09294	0.0121742	plant U-box 54
AT1G07400		17.9352	8.43636	-1.0881	7.40202e-05	HSP20-like chaperones superfamily protein
AT1G08310		7.17718	3.38388	-1.08474	0.00734118	alpha/beta-Hydrolases superfamily protein
AT2G36970		7.50163	3.54611	-1.08097	0.000404694	UDP-Glycosyltransferase superfamily protein
AT3G46660	UGT76E12	3.67984	1.74295	-1.07811	0.00624963	UDP-glucosyl transferase 76E12
AT1G80160		9.66902	4.60386	-1.07052	0.00564718	Lactoylglutathione lyase / glyoxalase I family protein
AT5G08760		58.6464	27.933	-1.07007	6.94464e-05	Unknown
AT2G32660	RLP22	2.12581	1.01362	-1.0685	0.0209612	receptor like protein 22
AT3G51450		7.56272	3.63715	-1.0561	0.00171346	Calcium-dependent phosphotriesterase superfamily protein
AT5G42580	CYP705A12	16.3292	7.86907	-1.05319	7.1752e-07	cytochrome P450, family 705, subfamily A, polypeptide 12
AT3G25760	AOC1	40.5039	19.5225	-1.05292	2.8984e-09	allene oxide cyclase 1
AT1G76960		79.1611	38.2129	-1.05073	1.2246e-05	Unknown
AT5G45430		62.2509	30.0809	-1.04925	1.4541e-05	Protein kinase superfamily protein
AT3G45860	CRK4	7.09751	3.43256	-1.04803	0.000113295	cysteine-rich RLK (RECEPTOR-like protein kinase) 4
AT5G48850	ATSDI1	94.2128	45.5934	-1.0471	0	Tetratricopeptide repeat (TPR)-like superfamily protein
AT3G45140	LOX2	354.396	171.871	-1.04403	0	lipoxygenase 2
AT1G73805		5.98499	2.90269	-1.04396	0.00122077	Calmodulin binding protein-like
AT5G46350	WRKY8	3.10117	1.50562	-1.04246	0.0479519	WRKY DNA-binding protein 8
AT4G01630	EXPA17	5.89601	2.86523	-1.04109	0.0407937	expansin A17
AT4G33560		15.2817	7.47443	-1.03177	0.0159581	Wound-responsive family protein
AT5G20710	BGAL7	8.12947	3.9799	-1.03043	1.40646e-06	beta-galactosidase 7
AT2G39510		20.6764	10.1364	-1.02843	2.95358e-07	nodulin MtN21 /EamA-like transporter family protein
AT1G19200		9.61494	4.71641	-1.02759	0.0116938	Protein of unknown function (DUF581)
AT1G36622		11.4048	5.6007	-1.02596	0.0312787	Unknown
AT1G73260	KTI1	234.937	115.512	-1.02423	0	kunitz trypsin inhibitor 1
AT3G04530	PPCK2	7.60427	3.74189	-1.02304	0.00648651	phosphoenolpyruvate carboxylase kinase 2
AT3G05400		15.0387	7.42448	-1.01832	2.15573e-06	Major facilitator superfamily protein
AT3G59370		17.8055	8.83041	-1.01177	0.0060456	Vacuolar calcium-binding protein-related
AT3G05650	RLP32	3.47709	1.72505	-1.01125	0.00173295	receptor like protein 32
AT4G04500	CRK37	2.11696	1.05207	-1.00877	0.0435089	cysteine-rich RLK (RECEPTOR-like protein kinase) 37
AT1G61800	GPT2	11.1049	5.52898	-1.00611	4.80701e-05	glucose-6-phosphate/phosphate translocator 2
AT3G49570	LSU3	38.0081	19.0093	-0.999598	0.000259285	response to low sulfur 3
AT5G05600		22.1484	11.0924	-0.997631	2.58523e-07	2-oxoglutarate (2OG) and Fe(II)-dependent oxygenase superfamily protein
AT5G45380	DUR3	8.0853	4.06	-0.993819	1.10589e-05	solute:sodium symporters;urea transmembrane transporters
AT3G25010	RLP41	7.18835	3.62644	-0.987108	3.82839e-05	receptor like protein 41
AT4G28530	NAC074	4.17562	2.11018	-0.984626	0.0207083	NAC domain containing protein 74
AT1G52820		65.5829	33.4808	-0.969987	1.75996e-11	2-oxoglutarate (2OG) and Fe(II)-dependent oxygenase superfamily protein
AT1G75040	PR5	14.3109	7.31268	-0.968641	0.000439314	pathogenesis-related gene 5
AT1G24530		9.5646	4.90919	-0.96222	0.000428209	Transducin/WD40 repeat-like superfamily protein
AT5G06870	PGIP2	31.3268	16.2086	-0.950642	1.4816e-07	polygalacturonase inhibiting protein 2
AT4G25250		10.5375	5.47065	-0.945744	0.00915862	Plant invertase/pectin methylesterase inhibitor superfamily protein
AT5G46890		87.322	45.3624	-0.944849	1.39755e-08	Bifunctional inhibitor/lipid-transfer protein/seed storage 2S albumin superfamily protein
AT5G47980		4.89755	2.54626	-0.94368	0.00997825	HXXXD-type acyl-transferase family protein
AT2G32487		25.6705	13.4237	-0.935327	0.00417675	Unknown
AT1G09240	NAS3	9.61475	5.03327	-0.933754	0.00203058	nicotianamine synthase 3
AT4G23600	CORI3	173.155	91.347	-0.922634	1.95204e-12	Tyrosine transaminase family protein
AT3G50480	HR4	107.262	56.8718	-0.91535	9.3413e-12	homolog of RPW8 4
AT2G17040	NAC036	13.3488	7.09107	-0.912635	0.00164302	NAC domain containing protein 36
AT4G30270	XTH24	180.829	96.0676	-0.912502	7.17131e-15	xyloglucan endotransglucosylase/hydrolase 24
AT5G47220	ERF2	7.78839	4.14188	-0.911039	0.0150798	ethylene responsive element binding factor 2
AT4G36670		6.15613	3.27447	-0.910765	0.00277072	Major facilitator superfamily protein
AT5G55450		14.7439	7.84941	-0.909458	0.00612368	Bifunctional inhibitor/lipid-transfer protein/seed storage 2S albumin superfamily protein
AT5G44568		21.6622	11.5413	-0.908372	0.0209672	Unknown
AT3G08860	PYD4	58.2342	31.0656	-0.90655	5.01092e-12	PYRIMIDINE 4
AT2G02930	GSTF3	29.6358	15.8556	-0.902353	8.22658e-06	glutathione S-transferase F3
AT5G06900	CYP93D1	5.19853	2.80078	-0.892277	0.0129128	cytochrome P450, family 93, subfamily D, polypeptide 1
AT4G21120	AAT1	4.15783	2.26298	-0.877609	0.00827747	amino acid transporter 1
AT5G59520	ZIP2	40.1707	21.9137	-0.874309	5.71246e-08	ZRT/IRT-like protein 2
AT1G09080	BIP3	3.32625	1.81775	-0.871738	0.019707	Heat shock protein 70 (Hsp 70) family protein
AT3G32030		3.29681	1.80334	-0.870398	0.0359832	Terpenoid cyclases/Protein prenyltransferases superfamily protein
AT1G15460	BOR4	3.10003	1.70123	-0.865702	0.017672	HCO3- transporter family
AT5G44820		12.6865	6.96293	-0.865532	0.000966491	Nucleotide-diphospho-sugar transferase family protein
AT2G05510		115.165	63.2845	-0.863777	5.90549e-09	Glycine-rich protein family
AT1G17020	SRG1	18.8849	10.3959	-0.861212	2.17837e-05	senescence-related gene 1
AT3G16670		39.8517	21.9607	-0.859719	2.9088e-05	Pollen Ole e 1 allergen and extensin family protein
AT3G49110	PRXCA	16.2958	8.98113	-0.859534	0.000103804	peroxidase CA
AT1G66800		7.39351	4.08421	-0.856204	0.0181701	NAD(P)-binding Rossmann-fold superfamily protein
AT3G09940	MDHAR	14.4337	7.97547	-0.855803	9.05156e-05	monodehydroascorbate reductase
AT1G47510	5PTASE11	7.93483	4.38985	-0.854028	0.00439797	inositol polyphosphate 5-phosphatase 11
AT1G06620		15.1939	8.4317	-0.849599	0.000254904	2-oxoglutarate (2OG) and Fe(II)-dependent oxygenase superfamily protein
AT3G22550		41.9983	23.3446	-0.847242	8.74377e-09	Protein of unknown function (DUF581)
AT5G52070		8.38129	4.66596	-0.844998	0.0117565	Agenet domain-containing protein
AT4G21760	BGLU47	8.5257	4.75021	-0.843828	0.00850533	beta-glucosidase 47
AT1G14880	PCR1	16.7446	9.32982	-0.843777	0.00620244	PLANT CADMIUM RESISTANCE 1
AT3G49120	PRXCB	332.641	186.06	-0.838198	3.06152e-13	peroxidase CB
AT2G25625		20.9603	11.7253	-0.838036	0.019972	Unknown
AT5G39610	NAC6	12.3018	6.88247	-0.837866	0.00194311	NAC domain containing protein 6
AT5G10300	MES5	15.2577	8.53773	-0.837616	0.00166113	methyl esterase 5
AT4G31800	WRKY18	17.8902	10.0172	-0.836695	0.000107171	WRKY DNA-binding protein 18
AT4G25100	FSD1	779.547	437.226	-0.834256	3.29551e-11	Fe superoxide dismutase 1
AT4G09990		10.5681	5.92975	-0.83368	0.00581352	Protein of unknown function (DUF579)
AT2G37870		30.4273	17.0757	-0.83342	0.00220497	Bifunctional inhibitor/lipid-transfer protein/seed storage 2S albumin superfamily protein
AT2G16060	HB1	29.9259	16.8073	-0.832308	8.07917e-05	hemoglobin 1
AT3G23150	ETR2	3.36542	1.89601	-0.827815	0.00914823	Signal transduction histidine kinase, hybrid-type, ethylene sensor
AT5G48010	THAS1	33.9172	19.1116	-0.82757	1.8954e-09	thalianol synthase 1
AT1G54570		10.7935	6.08255	-0.827411	2.49677e-05	Esterase/lipase/thioesterase family protein
AT3G46700		22.9634	12.9675	-0.824435	4.00972e-06	UDP-Glycosyltransferase superfamily protein
AT4G24350		12.8151	7.24947	-0.821899	0.00877979	Phosphorylase superfamily protein
AT2G29720	CTF2B	4.0209	2.28243	-0.816948	0.0453141	FAD/NAD(P)-binding oxidoreductase family protein
AT1G43910		24.6667	14.0126	-0.815841	3.33513e-05	P-loop containing nucleoside triphosphate hydrolases superfamily protein
AT5G59310	LTP4	41.9815	23.8505	-0.815735	0.000208751	lipid transfer protein 4
AT5G54610	ANK	15.6699	8.94742	-0.808454	0.000449283	ankyrin
AT3G51660		18.5844	10.6168	-0.807738	0.0107632	Tautomerase/MIF superfamily protein
AT1G52400	BGLU18	336.286	192.171	-0.807299	5.00966e-11	beta glucosidase 18
AT2G31980	CYS2	10.8809	6.2237	-0.805952	0.0334856	PHYTOCYSTATIN 2
AT5G53250	AGP22	42.9173	24.5856	-0.803744	0.00163845	arabinogalactan protein 22
AT2G35980	YLS9	10.1904	5.8377	-0.803744	0.0224763	Late embryogenesis abundant (LEA) hydroxyproline-rich glycoprotein family
AT2G42250	CYP712A1	26.9591	15.4527	-0.802916	6.84683e-07	cytochrome P450, family 712, subfamily A, polypeptide 1
AT3G44260		10.0362	5.75933	-0.801237	0.0109812	Polynucleotidyl transferase, ribonuclease H-like superfamily protein
AT3G56710	SIB1	9.63147	5.53254	-0.799813	0.0394663	sigma factor binding protein 1
AT4G12480	pEARLI 1	129.809	74.5728	-0.799666	2.1182e-09	Bifunctional inhibitor/lipid-transfer protein/seed storage 2S albumin superfamily protein
AT2G13550		7.70339	4.43379	-0.796954	0.0136178	Unknown
AT5G20230	BCB	28.3483	16.3251	-0.796172	0.000300373	blue-copper-binding protein
AT4G12290		7.17017	4.13393	-0.794496	0.000884207	Copper amine oxidase family protein
AT3G44300	NIT2	281.737	162.469	-0.794183	5.24036e-12	nitrilase 2
AT3G11010	RLP34	7.48175	4.31826	-0.792928	0.000268543	receptor like protein 34
AT1G13340		14.5325	8.39045	-0.79246	0.000346647	Regulator of Vps4 activity in the MVB pathway protein
AT4G17500	ERF-1	15.7992	9.12995	-0.791174	0.00159786	ethylene responsive element binding factor 1
AT1G13260	RAV1	19.3366	11.1956	-0.788401	1.93925e-05	related to ABI3/VP1 1
AT2G04080		5.93222	3.44262	-0.785066	0.014805	MATE efflux family protein
AT5G26220		13.0593	7.58168	-0.784493	0.00871239	ChaC-like family protein
AT5G46900		71.0749	41.2968	-0.78331	2.7666e-06	Bifunctional inhibitor/lipid-transfer protein/seed storage 2S albumin superfamily protein
AT1G15040		19.1435	11.1241	-0.783174	0.00640742	Class I glutamine amidotransferase-like superfamily protein
AT3G29410		9.78248	5.69947	-0.779372	0.000531225	Terpenoid cyclases/Protein prenyltransferases superfamily protein
AT1G55265		37.7683	22.0229	-0.778168	0.00162332	Protein of unknown function, DUF538
AT1G19180	JAZ1	24.3042	14.1775	-0.777606	0.000105888	jasmonate-zim-domain protein 1
AT4G15393	CYP702A5	17.5393	10.2711	-0.772005	0.000161571	cytochrome P450, family 702, subfamily A, polypeptide 5
AT1G54575		33.4174	19.5745	-0.771627	0.00100176	Unknown
AT4G12510		76.7125	44.981	-0.770146	1.59369e-05	Bifunctional inhibitor/lipid-transfer protein/seed storage 2S albumin superfamily protein
AT3G09922	IPS1	32.0352	18.8166	-0.767651	0.0057957	induced by phosphate starvation1
AT3G25770	AOC2	61.5341	36.1522	-0.767304	6.19529e-07	allene oxide cyclase 2
AT3G01970	WRKY45	18.6995	11.0211	-0.762724	0.00270625	WRKY DNA-binding protein 45
AT5G66630	DAR5	3.82239	2.2557	-0.760904	0.019167	DA1-related protein 5
AT1G54970	PRP1	8.13172	4.80143	-0.760096	0.0210799	proline-rich protein 1
AT5G03545	AT4	102.403	60.5282	-0.75858	4.78621e-07	Unknown
AT2G43535		80.5342	47.6112	-0.758301	1.83513e-05	Scorpion toxin-like knottin superfamily protein
AT1G32940	SBT3.5	16.8928	10.0187	-0.75371	4.94981e-06	Subtilase family protein
AT1G22400	UGT85A1	17.4199	10.3319	-0.753633	7.33292e-05	UDP-Glycosyltransferase superfamily protein
AT2G29460	GSTU4	21.7964	12.9281	-0.753582	0.00151696	glutathione S-transferase tau 4
AT3G20015		12.7068	7.54822	-0.751392	0.000263187	Eukaryotic aspartyl protease family protein
AT4G04830	MSRB5	230.728	137.433	-0.747462	3.46923e-09	methionine sulfoxide reductase B5
AT3G16770	EBP	178.337	106.3	-0.746473	2.72363e-10	ethylene-responsive element binding protein
AT1G52040	MBP1	28.5973	17.0458	-0.746463	2.94552e-06	myrosinase-binding protein 1
AT5G35480		37.0968	22.1464	-0.744222	0.0430782	Unknown
AT5G01360	TBL3	4.93963	2.9522	-0.742614	0.048001	Plant protein of unknown function (DUF828)
AT1G14960		13.7958	8.24694	-0.7423	0.0354843	Polyketide cyclase/dehydrase and lipid transport superfamily protein
AT2G25510		831.837	497.487	-0.741642	6.3393e-10	Unknown
AT5G53550	YSL3	31.5934	18.9152	-0.740078	2.21188e-07	YELLOW STRIPE like 3
AT2G04100		7.74829	4.6616	-0.733054	0.00928005	MATE efflux family protein
AT3G28930	AIG2	35.7007	21.5164	-0.730516	0.000302629	AIG2-like (avirulence induced gene) family protein
AT1G19570	DHAR1	657.66	396.498	-0.730029	5.21982e-10	dehydroascorbate reductase
AT2G19900	NADP-ME1	7.37963	4.4506	-0.729548	0.00483271	NADP-malic enzyme 1
AT5G52640	HSP90.1	44.9826	27.1365	-0.729132	8.7007e-09	heat shock protein 90
AT1G25560	TEM1	30.2932	18.2945	-0.727585	7.20493e-06	AP2/B3 transcription factor family protein
AT3G01500	CA1	1589.23	961.603	-0.724811	5.40553e-06	carbonic anhydrase 1
AT5G24420	PGL5	14.4643	8.75436	-0.724424	0.0031195	6-phosphogluconolactonase 5
AT4G14365	XBAT34	21.1456	12.8	-0.724214	0.000183161	XB3 ortholog 4 in Arabidopsis thaliana
AT5G48000	CYP708A2	43.4587	26.335	-0.722662	2.90906e-05	cytochrome P450, family 708, subfamily A, polypeptide 2
AT5G46080		7.03789	4.28151	-0.717024	0.0305825	Protein kinase superfamily protein
AT3G30775	ERD5	66.7385	40.614	-0.716542	2.60373e-08	Methylenetetrahydrofolate reductase family protein
AT5G42530		989.693	602.692	-0.715562	7.73738e-10	Unknown
AT5G24380	YSL2	26.1844	15.9765	-0.712761	3.18168e-06	YELLOW STRIPE like 2
AT2G22920	SCPL12	13.0408	7.96231	-0.711771	0.0463079	serine carboxypeptidase-like 12
AT3G15630		28.4488	17.3766	-0.711223	0.00218549	Unknown
AT1G43800		9.59377	5.87473	-0.707574	0.00939641	Plant stearoyl-acyl-carrier-protein desaturase family protein
AT5G13320	PBS3	14.3955	8.82066	-0.706662	0.000302687	Auxin-responsive GH3 family protein
AT5G05440	PYL5	17.1922	10.5462	-0.705027	0.00188587	Polyketide cyclase/dehydrase and lipid transport superfamily protein
AT4G22880	LDOX	31.0041	19.0292	-0.704243	6.8222e-05	leucoanthocyanidin dioxygenase
AT5G64510		5.15605	3.17152	-0.701089	0.0468692	Unknown
AT4G01750	RGXT2	10.8676	6.68785	-0.70042	0.00629423	rhamnogalacturonan xylosyltransferase 2
AT5G35490	MRU1	19.4388	11.9786	-0.698488	0.0190953	mto 1 responding up 1
AT1G02950	GSTF4	13.0614	8.05755	-0.696897	0.045179	glutathione S-transferase F4
AT5G49270	SHV2	5.53932	3.41892	-0.696169	0.014848	COBRA-like extracellular glycosyl-phosphatidyl inositol-anchored protein family
AT5G02490		37.1331	22.969	-0.693016	2.39279e-07	Heat shock protein 70 (Hsp 70) family protein
AT5G44050		6.41069	3.96643	-0.692637	0.0274022	MATE efflux family protein
AT4G17220	MAP70-5	5.19889	3.21694	-0.692512	0.0282283	microtubule-associated proteins 70-5
AT2G43620		25.1003	15.5638	-0.689507	0.00090967	Chitinase family protein
AT4G04460		8.99225	5.58118	-0.688111	0.0240219	Saposin-like aspartyl protease family protein
AT1G70810		30.6123	19.0009	-0.68804	0.00235939	Calcium-dependent lipid-binding (CaLB domain) family protein
AT2G19800	MIOX2	9.16803	5.69168	-0.687756	0.0208194	myo-inositol oxygenase 2
AT3G22570		13.7325	8.53376	-0.686346	0.049258	Bifunctional inhibitor/lipid-transfer protein/seed storage 2S albumin superfamily protein
AT2G37750		99.566	61.8733	-0.686337	2.16365e-05	Unknown
AT1G51760	IAR3	53.9692	33.5949	-0.683894	3.38348e-07	peptidase M20/M25/M40 family protein
AT1G32450	NRT1.5	183.597	114.294	-0.683795	4.45831e-09	nitrate transporter 1.5
AT1G65500		21.712	13.5242	-0.682952	0.0477939	Unknown
AT3G47420	PS3	90.3032	56.3613	-0.680071	1.20454e-08	phosphate starvation-induced gene 3
AT3G43190	SUS4	5.49693	3.43954	-0.676411	0.00706314	sucrose synthase 4
AT3G22231	PCC1	133.953	83.8322	-0.676153	9.60431e-06	pathogen and circadian controlled 1
AT3G51860	CAX3	39.9429	25.0641	-0.672317	2.07715e-06	cation exchanger 3
AT2G01530	MLP329	188.071	118.234	-0.669633	1.41714e-07	MLP-like protein 329
AT3G10320		6.02723	3.79068	-0.669041	0.0267869	Glycosyltransferase family 61 protein
AT5G24210		48.4532	30.4768	-0.668881	5.21242e-06	alpha/beta-Hydrolases superfamily protein
AT3G22235		247.772	156.006	-0.667413	0.000481969	Unknown
AT4G18550		9.69109	6.10741	-0.666097	0.0177976	alpha/beta-Hydrolases superfamily protein
AT5G40240		22.282	14.0514	-0.665164	0.000438765	nodulin MtN21 /EamA-like transporter family protein
AT2G32680	RLP23	4.33741	2.73818	-0.663617	0.0230252	receptor like protein 23
AT5G66170	STR18	48.5627	30.7408	-0.659693	0.000269312	sulfurtransferase 18
AT4G08300		19.0464	12.0725	-0.657787	0.000915929	nodulin MtN21 /EamA-like transporter family protein
AT2G25000	WRKY60	18.0306	11.4379	-0.656617	0.00254306	WRKY DNA-binding protein 60
AT3G47480		23.8284	15.1255	-0.655701	0.0292866	Calcium-binding EF-hand family protein
AT3G02830	ZFN1	88.7441	56.3344	-0.655634	8.38371e-08	zinc finger protein 1
AT4G32480		78.5771	49.8966	-0.655168	8.78149e-07	Protein of unknown function (DUF506)
AT1G20070		18.0967	11.4952	-0.654689	0.00522712	Unknown
AT4G02520	GSTF2	645.779	410.495	-0.653675	4.82551e-08	glutathione S-transferase PHI 2
AT5G51720		73.5794	46.7733	-0.653617	0.0007544	2 iron, 2 sulfur cluster binding
AT1G52030	MBP2	12.4505	7.92233	-0.652209	0.00309559	myrosinase-binding protein 2
AT3G02550	LBD41	24.8315	15.8051	-0.651777	0.00026319	LOB domain-containing protein 41
AT4G15440	HPL1	5.79949	3.69209	-0.651488	0.0375585	hydroperoxide lyase 1
AT5G24160	SQE6	40.5721	25.8662	-0.649419	3.75778e-06	squalene monoxygenase 6
AT5G39670		28.976	18.5253	-0.645358	0.00224871	Calcium-binding EF-hand family protein
AT5G04410	NAC2	14.0938	9.01443	-0.644757	0.00238739	NAC domain containing protein 2
AT2G32160		7.92907	5.07278	-0.644373	0.0270786	S-adenosyl-L-methionine-dependent methyltransferases superfamily protein
AT5G17760		15.8639	10.1498	-0.644303	0.00244388	P-loop containing nucleoside triphosphate hydrolases superfamily protein
AT3G63380		5.81008	3.71734	-0.644289	0.00220434	ATPase E1-E2 type family protein / haloacid dehalogenase-like hydrolase family protein
AT4G27300		24.2268	15.5168	-0.642772	1.16492e-05	S-locus lectin protein kinase family protein
AT4G37530		34.7437	22.2905	-0.640323	0.000132013	Peroxidase superfamily protein
AT4G16563		6.23026	3.99903	-0.639643	0.0326964	Eukaryotic aspartyl protease family protein
AT3G56400	WRKY70	58.8302	37.7664	-0.639457	1.58489e-05	WRKY DNA-binding protein 70
AT3G16530		91.234	58.6379	-0.637737	1.51848e-06	Legume lectin family protein
AT2G41090		270.763	174.216	-0.636156	7.10502e-08	Calcium-binding EF-hand family protein
AT4G12520		110.092	70.8415	-0.636037	1.47988e-05	Bifunctional inhibitor/lipid-transfer protein/seed storage 2S albumin superfamily protein
AT3G12145	FLR1	11.9308	7.67895	-0.635713	0.0104213	Leucine-rich repeat (LRR) family protein
AT4G03960		14.5694	9.38958	-0.633812	0.0241875	Phosphotyrosine protein phosphatases superfamily protein
AT3G14060		24.3682	15.7249	-0.631948	0.0387953	Unknown
AT5G33290	XGD1	11.4088	7.37434	-0.629556	0.00437091	xylogalacturonan deficient 1
AT1G22180		15.2279	9.85485	-0.62781	0.0340699	Sec14p-like phosphatidylinositol transfer family protein
AT1G60740		49.6952	32.2396	-0.624275	0.00117846	Thioredoxin superfamily protein
AT4G37150	MES9	12.5554	8.14579	-0.624177	0.0431471	methyl esterase 9
AT3G57010		40.102	26.064	-0.621618	3.0003e-05	Calcium-dependent phosphotriesterase superfamily protein
AT3G24982	RLP40	4.65514	3.02797	-0.620475	0.0236629	receptor like protein 40
AT4G22666		20.304	13.2075	-0.620408	0.0259912	Bifunctional inhibitor/lipid-transfer protein/seed storage 2S albumin superfamily protein
AT5G24660	LSU2	70.0841	45.5906	-0.62035	0.000709188	response to low sulfur 2
AT2G19570	CDA1	59.2013	38.569	-0.618189	1.06363e-05	cytidine deaminase 1
AT3G19430		9.73026	6.35717	-0.614094	0.00985871	late embryogenesis abundant protein-related / LEA protein-related
AT4G16260		208.728	136.46	-0.613143	1.83525e-07	Glycosyl hydrolase superfamily protein
AT3G13950		21.4641	14.0346	-0.612943	0.0151795	Unknown
AT5G40690		41.9519	27.4495	-0.611956	0.000727829	Unknown
AT2G39210		25.9173	16.9638	-0.611456	6.82765e-05	Major facilitator superfamily protein
AT3G14620	CYP72A8	68.4259	44.8457	-0.609572	1.30184e-06	cytochrome P450, family 72, subfamily A, polypeptide 8
AT1G21250	WAK1	40.5881	26.6049	-0.609364	3.4491e-06	cell wall-associated kinase
AT3G01510	LSF1	10.2846	6.74357	-0.608907	0.00566701	like SEX4 1
AT5G01220	SQD2	63.9711	41.9717	-0.608001	1.88106e-06	sulfoquinovosyldiacylglycerol 2
AT3G54640	TSA1	37.7055	24.7513	-0.607273	3.46074e-06	tryptophan synthase alpha chain
AT1G65845		64.5993	42.4493	-0.605779	0.00379161	Unknown
AT5G42680		15.7056	10.3251	-0.605128	0.0407664	Protein of unknown function, DUF617
AT1G35140	PHI-1	11.6946	7.69622	-0.603622	0.0315059	Phosphate-responsive 1 family protein
AT5G42800	DFR	35.7111	23.5048	-0.603417	0.000243868	dihydroflavonol 4-reductase
AT4G11290		14.321	9.43617	-0.601861	0.0149278	Peroxidase superfamily protein
AT3G14280		75.674	49.8656	-0.601752	0.0130612	Unknown
AT5G48657		21.4548	14.1444	-0.601076	0.0188196	defense protein-related
AT1G12000		63.5854	41.9412	-0.600326	1.31445e-06	Phosphofructokinase family protein
AT5G60800		10.3764	6.852	-0.598716	0.0422893	Heavy metal transport/detoxification superfamily protein
AT4G18010	5PTASE2	17.1066	11.3007	-0.598139	0.000258046	myo-inositol polyphosphate 5-phosphatase 2
AT4G24120	YSL1	10.811	7.14473	-0.597546	0.00236817	YELLOW STRIPE like 1
AT5G59780	MYB59	94.1104	62.2198	-0.596981	0.000525184	myb domain protein 59
AT1G72520		3.5977	2.38328	-0.594128	0.0432266	PLAT/LH2 domain-containing lipoxygenase family protein
AT5G13330	Rap2.6L	10.7909	7.15473	-0.592843	0.0445461	related to AP2 6l
AT3G58550		144.74	95.9855	-0.592574	1.14548e-05	Bifunctional inhibitor/lipid-transfer protein/seed storage 2S albumin superfamily protein
AT3G44320	NIT3	32.1427	21.3582	-0.589696	0.000287328	nitrilase 3
AT3G51430	YLS2	27.4093	18.2258	-0.588687	0.00697081	Calcium-dependent phosphotriesterase superfamily protein
AT4G25810	XTR6	14.2651	9.50605	-0.585568	0.026525	xyloglucan endotransglycosylase 6
AT5G25140	CYP71B13	22.5834	15.0665	-0.583916	0.000668571	cytochrome P450, family 71, subfamily B, polypeptide 13
AT5G36940	CAT3	640.384	427.914	-0.581617	1.57337e-05	cationic amino acid transporter 3
AT5G13080	WRKY75	21.6333	14.4642	-0.580765	0.0284481	WRKY DNA-binding protein 75
AT4G16770		14.1879	9.48925	-0.580294	0.0220578	2-oxoglutarate (2OG) and Fe(II)-dependent oxygenase superfamily protein
AT5G25250		10.1164	6.7702	-0.57942	0.0154455	SPFH/Band 7/PHB domain-containing membrane-associated protein family
AT1G64200	VHA-E3	76.3437	51.0928	-0.579388	0.000244831	vacuolar H+-ATPase subunit E isoform 3
AT1G07610	MT1C	704.706	472.761	-0.575912	2.14646e-06	metallothionein 1C
AT5G27420	CNI1	9.14097	6.13965	-0.574192	0.0324057	carbon/nitrogen insensitive 1
AT3G56200		55.2627	37.1317	-0.573653	2.13692e-05	Transmembrane amino acid transporter family protein
AT5G26260		106.291	71.483	-0.572342	5.35332e-06	TRAF-like family protein
AT3G04210		18.2304	12.279	-0.57016	0.00137573	Disease resistance protein (TIR-NBS class)
AT1G65510		36.2567	24.4321	-0.56947	0.0470279	Unknown
AT5G59530		16.1068	10.8545	-0.569382	0.00921171	2-oxoglutarate (2OG) and Fe(II)-dependent oxygenase superfamily protein
AT5G54840	SGP1	23.652	15.9846	-0.565283	0.0177932	Ras-related small GTP-binding family protein
AT1G74210		25.7751	17.4215	-0.565111	0.00136355	PLC-like phosphodiesterases superfamily protein
AT5G53420		23.2885	15.7517	-0.564113	0.00928086	CCT motif family protein
AT1G16410	CYP79F1	186.476	126.135	-0.56402	4.002e-06	cytochrome p450 79f1
AT1G02930	GSTF6	274.719	185.995	-0.562693	2.35635e-05	glutathione S-transferase 6
AT1G70700	TIFY7	71.7797	48.6418	-0.561378	7.54646e-05	TIFY domain/Divergent CCT motif family protein
AT4G05390	RFNR1	46.7761	31.7089	-0.560884	0.000543424	root FNR 1
AT1G18870	ICS2	12.573	8.52929	-0.559826	0.00726228	isochorismate synthase 2
AT5G17860	CAX7	14.4845	9.82962	-0.559301	0.00380795	calcium exchanger 7
AT1G74090	SOT18	83.8588	56.9214	-0.558992	1.7575e-05	desulfo-glucosinolate sulfotransferase 18
AT4G34180		107.715	73.1244	-0.558798	6.10723e-06	Cyclase family protein
AT1G76930	EXT4	463.775	314.856	-0.558731	2.4699e-06	extensin 4
AT1G52690		23.2301	15.7711	-0.558711	0.0245392	Late embryogenesis abundant protein (LEA) family protein
AT1G28660		16.5643	11.2466	-0.558588	0.0105542	GDSL-like Lipase/Acylhydrolase superfamily protein
AT4G19120	ERD3	23.1102	15.6976	-0.557988	0.00592061	S-adenosyl-L-methionine-dependent methyltransferases superfamily protein
AT3G47540		16.392	11.1426	-0.55691	0.0380483	Chitinase family protein
AT2G33380	RD20	175.567	119.426	-0.555913	1.61775e-05	Caleosin-related family protein
AT1G30110	NUDX25	18.1369	12.3372	-0.555913	0.0282925	nudix hydrolase homolog 25
AT2G38750	ANNAT4	52.1155	35.4512	-0.555879	0.000107782	annexin 4
AT1G13990		27.4161	18.6518	-0.555709	0.00531263	Unknown
AT3G63160		180.091	122.522	-0.555685	7.37849e-05	Unknown
AT3G62150	PGP21	5.33732	3.63222	-0.555264	0.00732845	P-glycoprotein 21
AT1G20510	OPCL1	20.4907	13.9464	-0.55507	0.00176641	OPC-8:0 CoA ligase1
AT2G17710		18.3672	12.512	-0.553813	0.0351901	Unknown
AT5G46780		30.4202	20.724	-0.553726	0.0044181	VQ motif-containing protein
AT4G35060		30.6251	20.8861	-0.552175	0.00716857	Heavy metal transport/detoxification superfamily protein
AT3G09260	PYK10	1708.45	1165.47	-0.551783	0.00178462	Glycosyl hydrolase superfamily protein
AT4G06744		37.4033	25.5362	-0.550622	0.000318625	Leucine-rich repeat (LRR) family protein
AT2G15080	RLP19	12.2834	8.40304	-0.547723	0.0077995	receptor like protein 19
AT2G33790	AGP30	24.5274	16.7811	-0.547558	0.00809948	arabinogalactan protein 30
AT2G44500		27.3144	18.6906	-0.547352	0.00543753	O-fucosyltransferase family protein
AT2G18690		27.6086	18.9038	-0.546441	0.00181504	Unknown
AT3G19970		7.64206	5.241	-0.544119	0.0427326	alpha/beta-Hydrolases superfamily protein
AT1G31580	ECS1	904.324	620.628	-0.543109	5.78112e-06	ECS1
AT1G73500	MKK9	9.76257	6.71091	-0.540752	0.0423771	MAP kinase kinase 9
AT1G75280		169.406	116.475	-0.540462	7.11222e-06	NmrA-like negative transcriptional regulator family protein
AT4G30290	XTH19	44.7625	30.7876	-0.539944	0.000718411	xyloglucan endotransglucosylase/hydrolase 19
AT5G20400		18.4212	12.6707	-0.539871	0.0112953	2-oxoglutarate (2OG) and Fe(II)-dependent oxygenase superfamily protein
AT2G25450		390.401	268.808	-0.538384	9.6355e-06	2-oxoglutarate (2OG) and Fe(II)-dependent oxygenase superfamily protein
AT2G22500	UCP5	16.671	11.4859	-0.537479	0.00762825	uncoupling protein 5
AT1G69490	NAP	30.5526	21.0549	-0.537143	0.00357828	NAC-like, activated by AP3/PI
AT1G73130		5.74851	3.96196	-0.536975	0.0402487	Unknown
AT3G48340		48.2054	33.2537	-0.535682	0.000383046	Cysteine proteinases superfamily protein
AT5G47990	CYP705A5	62.1267	42.8959	-0.534375	4.74539e-05	cytochrome P450, family 705, subfamily A, polypeptide 5
AT4G39955		25.7817	17.8257	-0.532392	0.00539838	alpha/beta-Hydrolases superfamily protein
AT3G18830	PMT5	34.7837	24.0575	-0.531928	0.000282681	polyol/monosaccharide transporter 5
AT5G19230		55.6396	38.5	-0.531255	0.00155887	Glycoprotein membrane precursor GPI-anchored
AT4G37370	CYP81D8	12.0191	8.31695	-0.531198	0.0187395	cytochrome P450, family 81, subfamily D, polypeptide 8
AT1G32640	MYC2	26.7291	18.5225	-0.52913	0.000280317	Basic helix-loop-helix (bHLH) DNA-binding family protein
AT2G32270	ZIP3	16.4915	11.4349	-0.528279	0.01816	zinc transporter 3 precursor
AT1G33560	ADR1	10.0315	6.96557	-0.526228	0.00585538	Disease resistance protein (CC-NBS-LRR class) family
AT1G74458		41.406	28.7586	-0.525846	0.0323116	Unknown
AT2G34500	CYP710A1	14.996	10.4187	-0.52541	0.00621455	cytochrome P450, family 710, subfamily A, polypeptide 1
AT4G33150		42.4327	29.4952	-0.524697	0.00187088	lysine-ketoglutarate reductase/saccharopine dehydrogenase bifunctional enzyme
AT3G02910		46.8862	32.6071	-0.523975	0.00149484	AIG2-like (avirulence induced gene) family protein
AT2G42610	LSH10	34.2771	23.8391	-0.523913	0.0307888	Protein of unknown function (DUF640)
AT4G36640		34.8078	24.2087	-0.523884	0.00155602	Sec14p-like phosphatidylinositol transfer family protein
AT1G21310	EXT3	1342.16	933.543	-0.523765	0.000553578	extensin 3
AT1G10140		28.6561	19.9355	-0.523504	0.0232019	Uncharacterised conserved protein UCP031279
AT3G01190		90.2233	62.7958	-0.522832	6.47933e-05	Peroxidase superfamily protein
AT3G01220	HB20	13.6111	9.48693	-0.520775	0.0395638	homeobox protein 20
AT4G01430		14.3658	10.0173	-0.520145	0.0249278	nodulin MtN21 /EamA-like transporter family protein
AT3G02875	ILR1	11.745	8.19448	-0.519325	0.0240324	Peptidase M20/M25/M40 family protein
AT4G26010		31.5014	22.0053	-0.517561	0.00285297	Peroxidase superfamily protein
AT1G13750		8.54593	5.97096	-0.517274	0.0408413	Purple acid phosphatases superfamily protein
AT5G23660	MTN3	24.185	16.9354	-0.514076	0.00783679	homolog of Medicago truncatula MTN3
AT3G50970	LTI30	117.132	82.0352	-0.513825	0.000216864	dehydrin family protein
AT4G38620	MYB4	20.0832	14.0839	-0.511941	0.011544	myb domain protein 4
AT5G15830	bZIP3	45.8495	32.2199	-0.508955	0.00454383	basic leucine-zipper 3
AT1G14120		20.0517	14.0991	-0.508125	0.0170106	2-oxoglutarate (2OG) and Fe(II)-dependent oxygenase superfamily protein
AT1G73330	DR4	932.387	655.939	-0.507367	7.21346e-05	drought-repressed 4
AT5G42830		17.8221	12.5436	-0.506718	0.0135106	HXXXD-type acyl-transferase family protein
AT5G51060	RHD2	8.27349	5.83003	-0.504993	0.00984814	NADPH/respiratory burst oxidase protein D
AT1G13950	ELF5A-1	25.1931	17.7704	-0.503548	0.0475662	eukaryotic elongation factor 5A-1
AT3G28940		284.456	200.658	-0.50347	2.97257e-05	AIG2-like (avirulence induced gene) family protein
AT1G14240		12.9668	9.14755	-0.503362	0.0268012	GDA1/CD39 nucleoside phosphatase family protein
AT5G44380		106.708	75.2845	-0.503243	3.06908e-05	FAD-binding Berberine family protein
AT1G35720	ANNAT1	423.374	298.747	-0.503008	3.69286e-05	annexin 1
AT3G03470	CYP89A9	28.1047	19.8329	-0.502918	0.00132011	cytochrome P450, family 87, subfamily A, polypeptide 9
AT5G05730	ASA1	37.5918	26.5371	-0.502408	0.000396352	anthranilate synthase alpha subunit 1
AT2G29450	GSTU5	217.183	153.386	-0.501743	3.62113e-05	glutathione S-transferase tau 5
AT1G59960		29.9511	21.1565	-0.501509	0.00466659	NAD(P)-linked oxidoreductase superfamily protein
AT4G02270	RHS13	25.0142	17.672	-0.50128	0.046561	root hair specific 13
AT1G58280		27.3823	19.3671	-0.499636	0.0335949	Phosphoglycerate mutase family protein
AT3G29250		52.5233	37.1763	-0.498574	0.019868	NAD(P)-binding Rossmann-fold superfamily protein
AT1G25275		122.713	86.9308	-0.497354	0.0029229	Unknown
AT3G16450		251.949	178.622	-0.496222	0.000446408	Mannose-binding lectin superfamily protein
AT2G03980		19.3201	13.7083	-0.495054	0.01302	GDSL-like Lipase/Acylhydrolase superfamily protein
AT5G21105		39.6827	28.1592	-0.494905	0.000355572	Plant L-ascorbate oxidase
AT1G08460	HDA08	17.8139	12.6429	-0.49468	0.01902	histone deacetylase 8
AT4G00700		9.72738	6.90435	-0.494547	0.00535902	C2 calcium/lipid-binding plant phosphoribosyltransferase family protein
AT3G14210	ESM1	442.896	314.421	-0.494272	6.56026e-05	epithiospecifier modifier 1
AT5G46180	DELTA-OAT	39.6961	28.1961	-0.493502	0.000479228	ornithine-delta-aminotransferase
AT3G15356		63.3962	45.036	-0.493318	0.000875932	Legume lectin family protein
AT4G22920	NYE1	25.3056	18.0025	-0.49126	0.00344957	non-yellowing 1
AT4G28390	AAC3	21.2355	15.1168	-0.490322	0.0277837	ADP/ATP carrier 3
AT1G21460		32.0689	22.8594	-0.488387	0.0112129	Nodulin MtN3 family protein
AT4G30170		135.94	96.9388	-0.487819	8.54183e-05	Peroxidase family protein
AT2G20560		22.4583	16.0372	-0.485828	0.00826231	DNAJ heat shock family protein
AT4G37870	PCK1	210.952	150.831	-0.483979	7.13073e-05	phosphoenolpyruvate carboxykinase 1
AT1G27980	DPL1	23.4889	16.8173	-0.482039	0.00321149	dihydrosphingosine phosphate lyase
AT1G77120	ADH1	25.4915	18.2553	-0.481697	0.0121311	alcohol dehydrogenase 1
AT3G11660	NHL1	75.722	54.2274	-0.481691	0.000600339	NDR1/HIN1-like 1
AT1G08650	PPCK1	36.0507	25.8177	-0.481667	0.00259939	phosphoenolpyruvate carboxylase kinase 1
AT1G56010	NAC1	29.0296	20.7975	-0.481114	0.0337271	NAC domain containing protein 1
AT3G04110	GLR1.1	8.55877	6.13319	-0.480766	0.02252	glutamate receptor 1
AT4G08870		141.22	101.227	-0.480354	0.000411969	Arginase/deacetylase superfamily protein
AT5G54940		403.53	289.324	-0.479989	8.20731e-05	Translation initiation factor SUI1 family protein
AT2G01520	MLP328	348.483	249.887	-0.47981	6.72863e-05	MLP-like protein 328
AT1G35710		20.9503	15.0268	-0.479439	0.000776579	Protein kinase family protein with leucine-rich repeat domain
AT3G16050	PDX1.2	13.2759	9.52379	-0.479206	0.0438539	pyridoxine biosynthesis 1.2
AT3G22740	HMT3	23.589	16.9286	-0.478652	0.00950746	homocysteine S-methyltransferase 3
AT3G03530	NPC4	9.9125	7.11991	-0.477391	0.0412466	non-specific phospholipase C4
AT3G22750		10.4918	7.57008	-0.47088	0.0279997	Protein kinase superfamily protein
AT2G31880	SOBIR1	50.6669	36.6211	-0.468369	0.00239808	Leucine-rich repeat protein kinase family protein
AT4G32650	KAT3	23.1754	16.7512	-0.468332	0.00936945	potassium channel in Arabidopsis thaliana 3
AT5G37600	GSR 1	98.1971	70.9782	-0.468305	0.00018996	glutamine synthase clone R1
AT1G05000		30.6879	22.1929	-0.467575	0.0442332	Phosphotyrosine protein phosphatases superfamily protein
AT3G30180	BR6OX2	26.992	19.5426	-0.465913	0.00368547	brassinosteroid-6-oxidase 2
AT1G65490		239.875	173.703	-0.465658	0.000843712	Unknown
AT3G09440		262.791	190.458	-0.46444	0.000317556	Heat shock protein 70 (Hsp 70) family protein
AT3G13062		50.7907	36.8121	-0.464385	0.00236598	Polyketide cyclase/dehydrase and lipid transport superfamily protein
AT2G43350	GPX3	41.8189	30.3166	-0.464045	0.0481319	glutathione peroxidase 3
AT2G26190		25.9623	18.8224	-0.463971	0.0025226	calmodulin-binding family protein
AT5G27520	PNC2	18.9779	13.7589	-0.46396	0.0239007	peroxisomal adenine nucleotide carrier 2
AT5G15180		25.3846	18.4121	-0.463302	0.0167846	Peroxidase superfamily protein
AT1G15670		21.7851	15.8262	-0.461031	0.0120081	Galactose oxidase/kelch repeat superfamily protein
AT1G12010		16.9931	12.3488	-0.460581	0.0357089	2-oxoglutarate (2OG) and Fe(II)-dependent oxygenase superfamily protein
AT1G71040	LPR2	31.1034	22.6042	-0.460484	0.00160568	Cupredoxin superfamily protein
AT3G21510	AHP1	54.7507	39.7924	-0.460385	0.00842472	histidine-containing phosphotransmitter 1
AT1G23800	ALDH2B7	20.5159	14.9145	-0.460025	0.00716252	aldehyde dehydrogenase 2B7
AT3G01180	SS2	39.4933	28.711	-0.460008	0.00469461	starch synthase 2
AT5G04960		16.1029	11.7093	-0.459669	0.0125409	Plant invertase/pectin methylesterase inhibitor superfamily
AT2G35810		48.1129	34.9889	-0.459528	0.0084476	Unknown
AT2G37200		38.7853	28.2096	-0.459323	0.0282758	Uncharacterised protein family (UPF0497)
AT1G62660		119.23	86.7767	-0.458365	0.000145606	Glycosyl hydrolases family 32 protein
AT2G40110		42.575	30.9955	-0.457947	0.0420221	Yippee family putative zinc-binding protein
AT1G65610	KOR2	10.688	7.78485	-0.457244	0.0325824	Six-hairpin glycosidases superfamily protein
AT1G35320		18.7537	13.6624	-0.456968	0.0291525	Unknown
AT1G07590		650.817	474.209	-0.456731	0.00327282	Tetratricopeptide repeat (TPR)-like superfamily protein
AT5G10430	AGP4	64.1337	46.7441	-0.456299	0.00615281	arabinogalactan protein 4
AT5G03350		63.7683	46.5042	-0.455477	0.00268268	Legume lectin family protein
AT1G59590	ZCF37	18.9371	13.8115	-0.455345	0.0488366	ZCF37
AT1G54000		45.4219	33.1288	-0.455301	0.00144741	GDSL-like Lipase/Acylhydrolase superfamily protein
AT4G23570	SGT1A	48.3226	35.2525	-0.454973	0.00642191	phosphatase-related
AT5G18670	BMY3	92.803	67.7247	-0.454489	0.000250808	beta-amylase 3
AT1G26930		17.8005	13.0079	-0.452527	0.021322	Galactose oxidase/kelch repeat superfamily protein
AT3G59690	IQD13	14.1789	10.3629	-0.452318	0.0192864	IQ-domain 13
AT4G37520		150.28	109.837	-0.452289	0.000385303	Peroxidase superfamily protein
AT2G39660	BIK1	13.8573	10.1284	-0.452242	0.0272446	botrytis-induced kinase1
AT1G75780	TUB1	28.5346	20.8608	-0.451919	0.00542368	tubulin beta-1 chain
AT2G23810	TET8	106.192	77.6606	-0.451419	0.00042321	tetraspanin8
AT4G21850	MSRB9	82.4925	60.3839	-0.450099	0.00403551	methionine sulfoxide reductase B9
AT5G54390	HL	111.627	81.7984	-0.448541	0.000274429	HAL2-like
AT5G52810		22.9958	16.8541	-0.448272	0.0254313	NAD(P)-binding Rossmann-fold superfamily protein
AT5G02270	NAP9	60.5461	44.4686	-0.445247	0.00254128	non-intrinsic ABC protein 9
AT2G30140		35.9414	26.4157	-0.444252	0.0120424	UDP-Glycosyltransferase superfamily protein
AT3G44880	ACD1	42.5405	31.3032	-0.442527	0.00135535	Pheophorbide a oxygenase family protein with Rieske [2Fe-2S] domain
AT2G26740	SEH	64.1153	47.2251	-0.441115	0.00222295	soluble epoxide hydrolase
AT3G12500	HCHIB	125.913	92.786	-0.440443	0.00056541	basic chitinase
AT4G18930		36.2066	26.6929	-0.439794	0.0306993	RNA ligase/cyclic nucleotide phosphodiesterase family protein
AT3G13310		43.9231	32.4178	-0.438196	0.0154204	Chaperone DnaJ-domain superfamily protein
AT1G30900	VSR6	13.8377	10.2189	-0.437357	0.029143	VACUOLAR SORTING RECEPTOR 6
AT2G29320		21.5259	15.9052	-0.436575	0.041931	NAD(P)-binding Rossmann-fold superfamily protein
AT3G16470	JR1	180.11	133.11	-0.436256	0.000385452	Mannose-binding lectin superfamily protein
AT4G35750		175.071	129.472	-0.435303	0.000402112	SEC14 cytosolic factor family protein / phosphoglyceride transfer family protein
AT3G19010		64.9771	48.058	-0.435155	0.00418143	2-oxoglutarate (2OG) and Fe(II)-dependent oxygenase superfamily protein
AT5G19240		111.524	82.4943	-0.434988	0.00238169	Glycoprotein membrane precursor GPI-anchored
AT1G23720		85.7154	63.4119	-0.434801	0.000381767	Proline-rich extensin-like family protein
AT5G51070	ERD1	65.6945	48.6069	-0.43461	0.000373268	Clp ATPase
AT1G02920	GSTF7	364.838	270.087	-0.433834	0.00036971	glutathione S-transferase 7
AT4G02050	STP7	28.3336	20.9764	-0.433741	0.0209082	sugar transporter protein 7
AT1G72450	JAZ6	39.6006	29.3208	-0.433597	0.00677275	jasmonate-zim-domain protein 6
AT1G32700		76.3462	56.5297	-0.433547	0.00259873	PLATZ transcription factor family protein
AT1G31710		25.022	18.529	-0.433412	0.0043799	Copper amine oxidase family protein
AT1G70780		155.059	114.836	-0.433248	0.000518315	Unknown
AT5G50760		32.272	23.904	-0.433028	0.042887	SAUR-like auxin-responsive protein family
AT4G02380	SAG21	315.639	234.033	-0.431561	0.0005118	senescence-associated gene 21
AT3G54580		110.122	81.651	-0.431558	0.000400267	Proline-rich extensin-like family protein
AT2G18950	HPT1	19.7242	14.6255	-0.431475	0.0174241	homogentisate phytyltransferase 1
AT1G48320		34.8516	25.8464	-0.431257	0.0365888	Thioesterase superfamily protein
AT5G67400	RHS19	27.7864	20.627	-0.429843	0.0189043	root hair specific 19
AT5G42250		28.1898	20.9274	-0.429778	0.0121026	Zinc-binding alcohol dehydrogenase family protein
AT1G60960	IRT3	19.5595	14.5303	-0.428803	0.0289621	iron regulated transporter 3
AT1G67330		24.7129	18.3659	-0.428233	0.0239973	Protein of unknown function (DUF579)
AT2G30360	SIP4	19.9399	14.8203	-0.428083	0.0138619	SOS3-interacting protein 4
AT1G75750	GASA1	276.81	205.753	-0.427983	0.000705146	GAST1 protein homolog 1
AT5G64570	XYL4	42.909	31.8958	-0.427913	0.00107103	beta-D-xylosidase 4
AT4G23010	UTR2	27.8094	20.6762	-0.427605	0.0142673	UDP-galactose transporter 2
AT4G33050	EDA39	30.0537	22.3451	-0.427584	0.0115911	calmodulin-binding family protein
AT2G37130		129.546	96.3397	-0.427265	0.00441002	Peroxidase superfamily protein
AT2G30870	GSTF10	325.908	242.599	-0.425891	0.000439443	glutathione S-transferase PHI 10
AT3G56240	CCH	437.94	326.131	-0.425281	0.000667104	copper chaperone
AT2G37970	SOUL-1	137.274	102.245	-0.425029	0.00188807	SOUL heme-binding family protein
AT3G14680	CYP72A14	17.4288	12.9839	-0.424746	0.026189	cytochrome P450, family 72, subfamily A, polypeptide 14
AT4G36380	ROT3	18.7722	13.9891	-0.424298	0.0132845	Cytochrome P450 superfamily protein
AT3G21790		17.5246	13.0602	-0.424208	0.0359874	UDP-Glycosyltransferase superfamily protein
AT3G16400	NSP1	321.735	239.881	-0.423553	0.000711335	nitrile specifier protein 1
AT4G02330	ATPMEPCRB	13.4736	10.0479	-0.423238	0.0372405	Plant invertase/pectin methylesterase inhibitor superfamily
AT5G23830		38.0536	28.3856	-0.422871	0.0365888	MD-2-related lipid recognition domain-containing protein
AT4G03420		21.447	15.9995	-0.422746	0.0167801	Protein of unknown function (DUF789)
AT1G74710	EDS16	16.5993	12.3837	-0.422681	0.0186216	ADC synthase superfamily protein
AT1G20630	CAT1	11.2509	8.40272	-0.421116	0.0495239	catalase 1
AT2G30550		26.2898	19.6382	-0.420839	0.0109956	alpha/beta-Hydrolases superfamily protein
AT2G01890	PAP8	41.5853	31.0769	-0.420229	0.00858695	purple acid phosphatase 8
AT1G60730		65.6625	49.1068	-0.419145	0.0024715	NAD(P)-linked oxidoreductase superfamily protein
AT5G48570	ROF2	31.7001	23.7178	-0.418518	0.0036117	FKBP-type peptidyl-prolyl cis-trans isomerase family protein
AT4G29700		23.2387	17.3872	-0.418502	0.0148207	Alkaline-phosphatase-like family protein
AT1G51800		10.097	7.56304	-0.416896	0.0276025	Leucine-rich repeat protein kinase family protein
AT1G31230	AK-HSDH I	47.069	35.2569	-0.416874	0.00145124	aspartate kinase-homoserine dehydrogenase i
AT1G24020	MLP423	131.006	98.144	-0.416656	0.00288531	MLP-like protein 423
AT4G12545		46.7858	35.0788	-0.415472	0.0464008	Bifunctional inhibitor/lipid-transfer protein/seed storage 2S albumin superfamily protein
AT5G62680		49.3887	37.061	-0.414276	0.0360332	Major facilitator superfamily protein
AT5G40730	AGP24	170.732	128.21	-0.413226	0.0089519	arabinogalactan protein 24
AT4G30530		349.328	262.444	-0.412575	0.000705555	Class I glutamine amidotransferase-like superfamily protein
AT5G08640	FLS1	79.3568	59.6387	-0.412103	0.00210491	flavonol synthase 1
AT1G32170	XTH30	27.6394	20.7791	-0.411598	0.0240239	xyloglucan endotransglucosylase/hydrolase 30
AT2G05520	GRP-3	778.599	585.71	-0.410693	0.00621404	glycine-rich protein 3
AT3G17810	PYD1	94.2494	70.9208	-0.410275	0.00109347	pyrimidine 1
AT4G15530	PPDK	80.5172	60.5933	-0.410138	0.0101473	pyruvate orthophosphate dikinase
AT3G28550		114.366	86.1232	-0.409189	0.000799976	Proline-rich extensin-like family protein
AT5G25350	EBF2	37.9642	28.5897	-0.409145	0.00224193	EIN3-binding F box protein 2
AT1G66280	BGLU22	70.7771	53.3246	-0.408482	0.00150805	Glycosyl hydrolase superfamily protein
AT5G66040	STR16	331.317	249.873	-0.407018	0.00157622	sulfurtransferase protein 16
AT3G20370		93.8217	70.7612	-0.406964	0.00170697	TRAF-like family protein
AT1G76790		41.5151	31.3259	-0.406281	0.012498	O-methyltransferase family protein
AT3G46280		17.4771	13.1884	-0.406194	0.0383067	protein kinase-related
AT5G67490		44.2338	33.3902	-0.405727	0.0323583	Unknown
AT1G74950	TIFY10B	25.592	19.3222	-0.405437	0.031147	TIFY domain/Divergent CCT motif family protein
AT2G40940	ERS1	31.3867	23.7016	-0.405165	0.00475969	ethylene response sensor 1
AT3G60130	BGLU16	25.4345	19.2226	-0.403986	0.0196505	beta glucosidase 16
AT4G31500	CYP83B1	147.981	111.87	-0.403595	0.000934519	cytochrome P450, family 83, subfamily B, polypeptide 1
AT2G17720		53.629	40.5427	-0.40357	0.00556322	2-oxoglutarate (2OG) and Fe(II)-dependent oxygenase superfamily protein
AT4G40090	AGP3	49.6854	37.6108	-0.401677	0.0370667	arabinogalactan protein 3
AT1G48750		123.576	93.5491	-0.401608	0.0468887	Bifunctional inhibitor/lipid-transfer protein/seed storage 2S albumin superfamily protein
AT5G22580		95.5474	72.3382	-0.401459	0.0104046	Stress responsive A/B Barrel Domain
AT4G01480	PPa5	104.26	78.9945	-0.400361	0.00305997	pyrophosphorylase 5
AT1G08450	CRT3	54.2053	41.1148	-0.398776	0.00494998	calreticulin 3
AT4G00330	CRCK2	22.8086	17.3004	-0.39877	0.0291074	calmodulin-binding receptor-like cytoplasmic kinase 2
AT2G17500		91.9169	69.7661	-0.397805	0.0111399	Auxin efflux carrier family protein
AT4G35630	PSAT	57.4273	43.5929	-0.397645	0.00478862	phosphoserine aminotransferase
AT2G40100	LHCB4.3	34.1981	25.9661	-0.397286	0.0341619	light harvesting complex photosystem II
AT3G21230	4CL5	16.6765	12.6655	-0.396914	0.0306174	4-coumarate:CoA ligase 5
AT5G07440	GDH2	216.092	164.12	-0.396899	0.00585318	glutamate dehydrogenase 2
AT2G22470	AGP2	102.165	77.6069	-0.39665	0.0100631	arabinogalactan protein 2
AT1G22360	UGT85A2	35.3992	26.8932	-0.396476	0.00873436	UDP-glucosyl transferase 85A2
AT2G39420		28.4196	21.5914	-0.39643	0.031076	alpha/beta-Hydrolases superfamily protein
AT5G05110		32.3881	24.6132	-0.396032	0.0362035	Cystatin/monellin family protein
AT5G63560		45.0175	34.2416	-0.394734	0.00704911	HXXXD-type acyl-transferase family protein
AT3G44310	NIT1	1243.62	946.44	-0.393963	0.0130972	nitrilase 1
AT2G22170		161.963	123.27	-0.39384	0.00294923	Lipase/lipooxygenase, PLAT/LH2 family protein
AT3G45640	MPK3	55.8267	42.5409	-0.392104	0.00568934	mitogen-activated protein kinase 3
AT1G11670		17.492	13.3321	-0.391791	0.0326747	MATE efflux family protein
AT3G57330	ACA11	30.8505	23.5178	-0.391542	0.00342698	autoinhibited Ca2+-ATPase 11
AT3G19710	BCAT4	235.659	179.691	-0.391186	0.00141199	branched-chain aminotransferase4
AT3G09350	Fes1A	27.7551	21.1695	-0.390761	0.033616	Fes1A
AT3G52430	PAD4	14.3685	10.9611	-0.390516	0.048078	alpha/beta-Hydrolases superfamily protein
AT2G41100	TCH3	100.629	76.7805	-0.390239	0.0238374	Calcium-binding EF hand family protein
AT3G62680	PRP3	39.1017	29.838	-0.390081	0.0231885	proline-rich protein 3
AT3G55980	SZF1	21.487	16.3977	-0.389968	0.0157126	salt-inducible zinc finger 1
AT4G11320		392.721	299.749	-0.389748	0.00207384	Papain family cysteine protease
AT1G64850		79.0534	60.3459	-0.389572	0.0178772	Calcium-binding EF hand family protein
AT5G51040		91.8647	70.1599	-0.388864	0.00919451	Unknown
AT5G37990		65.6921	50.182	-0.388548	0.00518178	S-adenosyl-L-methionine-dependent methyltransferases superfamily protein
AT4G11650	OSM34	389.829	297.959	-0.387727	0.001702	osmotin 34
AT4G14716	ARD1	61.9027	47.3147	-0.387715	0.0142222	acireductone dioxygenase 1
AT2G36950		48.3708	36.9774	-0.387491	0.0073021	Heavy metal transport/detoxification superfamily protein
AT3G54880		52.8888	40.4352	-0.387349	0.0278062	Unknown
AT1G17745		59.6934	45.6828	-0.385921	0.00265012	D-3-phosphoglycerate dehydrogenase
AT1G12110	NRT1.1	133.829	102.434	-0.385695	0.00165999	nitrate transporter 1
AT3G13790	ATBFRUCT1	55.7917	42.7107	-0.385452	0.00373067	Glycosyl hydrolases family 32 protein
AT5G54370		38.8506	29.7479	-0.385149	0.0168814	Late embryogenesis abundant (LEA) protein-related
AT2G29630	THIC	108.794	83.3205	-0.384861	0.00218524	thiaminC
AT2G41410		128.569	98.4761	-0.384702	0.0027432	Calcium-binding EF-hand family protein
AT2G46650	CB5-C	102.39	78.4266	-0.384667	0.00902104	cytochrome B5 isoform C
AT1G62560	FMO GS-OX3	61.2936	46.9494	-0.384629	0.00484021	flavin-monooxygenase glucosinolate S-oxygenase 3
AT1G55910	ZIP11	26.3847	20.2118	-0.384505	0.0472026	zinc transporter 11 precursor
AT2G24550		74.7648	57.3474	-0.382631	0.00747092	Unknown
AT2G43150		641.757	492.26	-0.382607	0.00268972	Proline-rich extensin-like family protein
AT3G48990		280.859	215.44	-0.382561	0.00244889	AMP-dependent synthetase and ligase family protein
AT3G56170	CAN	22.9637	17.6173	-0.382367	0.0410467	Ca-2+ dependent nuclease
AT1G02220	NAC003	37.7511	28.9647	-0.382225	0.0172604	NAC domain containing protein 3
AT1G69870	NRT1.7	32.2074	24.7281	-0.381241	0.00880707	nitrate transporter 1.7
AT2G02390	GSTZ1	127.328	97.7878	-0.38082	0.0109168	glutathione S-transferase zeta 1
AT5G57685	GDU3	41.9423	32.2217	-0.380374	0.04001	glutamine dumper 3
AT3G23600		228.952	175.937	-0.379993	0.0024852	alpha/beta-Hydrolases superfamily protein
AT3G16460		226.763	174.269	-0.379868	0.00339392	Mannose-binding lectin superfamily protein
AT4G13250	NYC1	29.565	22.7293	-0.379339	0.0206323	NAD(P)-binding Rossmann-fold superfamily protein
AT1G04040		115.624	88.9102	-0.379018	0.00523793	HAD superfamily, subfamily IIIB acid phosphatase
AT3G52470		95.9912	73.8164	-0.378962	0.00672597	Late embryogenesis abundant (LEA) hydroxyproline-rich glycoprotein family
AT1G66270	BGLU21	114.038	87.7486	-0.378063	0.00243902	Glycosyl hydrolase superfamily protein
AT4G37410	CYP81F4	175.644	135.166	-0.37792	0.00518503	cytochrome P450, family 81, subfamily F, polypeptide 4
AT1G53310	PPC1	99.2461	76.377	-0.377873	0.00587708	phosphoenolpyruvate carboxylase 1
AT1G21270	WAK2	14.5323	11.1902	-0.377019	0.0425216	wall-associated kinase 2
AT5G08260	scpl35	24.0068	18.4915	-0.376581	0.0307404	serine carboxypeptidase-like 35
AT1G22190		42.7558	32.9421	-0.376187	0.0120309	Integrase-type DNA-binding superfamily protein
AT2G23610	MES3	43.5858	33.6012	-0.375349	0.0208286	methyl esterase 3
AT2G16430	PAP10	35.8926	27.6718	-0.375271	0.0212692	purple acid phosphatase 10
AT1G63460	GPX8	48.2447	37.1957	-0.375233	0.0473135	glutathione peroxidase 8
AT1G06000		60.0639	46.3357	-0.374375	0.00611043	UDP-Glycosyltransferase superfamily protein
AT3G26590		22.2855	17.2047	-0.373308	0.0326785	MATE efflux family protein
AT3G16410	NSP4	33.6802	26.0146	-0.372579	0.0102438	nitrile specifier protein 4
AT1G21750	PDIL1-1	95.8389	74.0319	-0.372463	0.0028969	PDI-like 1-1
AT5G08410	FTRA2	48.6332	37.571	-0.372323	0.0467397	ferredoxin/thioredoxin reductase subunit A (variable subunit) 2
AT4G18360		31.2595	24.1499	-0.372281	0.0310578	Aldolase-type TIM barrel family protein
AT2G45920		19.6993	15.2246	-0.371741	0.0425161	U-box domain-containing protein
AT4G38540		41.4973	32.0727	-0.371674	0.0143074	FAD/NAD(P)-binding oxidoreductase family protein
AT4G25820	XTH14	49.5822	38.3269	-0.371463	0.0207133	xyloglucan endotransglucosylase/hydrolase 14
AT5G03230		61.2593	47.3538	-0.371449	0.0219701	Protein of unknown function, DUF584
AT5G35190		41.252	31.8889	-0.37141	0.0456477	proline-rich extensin-like family protein
AT4G15390		98.5012	76.1653	-0.371008	0.00399716	HXXXD-type acyl-transferase family protein
AT1G55110	IDD7	23.276	18.02	-0.369244	0.0388441	indeterminate(ID)-domain 7
AT5G19120		104.489	80.9023	-0.369097	0.0040612	Eukaryotic aspartyl protease family protein
AT1G47600	BGLU34	19.492	15.0923	-0.36907	0.0445139	beta glucosidase 34
AT4G01610		130.767	101.251	-0.369055	0.0032755	Cysteine proteinases superfamily protein
AT3G45010	scpl48	51.1682	39.6251	-0.368834	0.00859739	serine carboxypeptidase-like 48
AT2G29490	GSTU1	37.5971	29.1269	-0.368267	0.0438606	glutathione S-transferase TAU 1
AT4G14400	ACD6	47.9507	37.1786	-0.36708	0.00648967	ankyrin repeat family protein
AT4G14680	APS3	41.1014	31.8811	-0.366488	0.0137669	Pseudouridine synthase/archaeosine transglycosylase-like family protein
AT1G07630	PLL5	13.7696	10.682	-0.366304	0.0482665	pol-like 5
AT3G22970		80.0588	62.1849	-0.364495	0.00421138	Protein of unknown function (DUF506)
AT4G38460	GGR	48.0131	37.3277	-0.363181	0.0178188	geranylgeranyl reductase
AT5G07460	PMSR2	62.0638	48.2571	-0.363011	0.019762	peptidemethionine sulfoxide reductase 2
AT1G68840	RAV2	44.1949	34.3757	-0.362492	0.0176432	related to ABI3/VP1 2
AT5G58375		91.7675	71.389	-0.362281	0.0295173	Methyltransferase-related protein
AT4G34230	CAD5	98.6894	76.8411	-0.361018	0.00687482	cinnamyl alcohol dehydrogenase 5
AT3G20100	CYP705A19	46.5585	36.2546	-0.360879	0.0102581	cytochrome P450, family 705, subfamily A, polypeptide 19
AT3G21750	UGT71B1	24.7274	19.2589	-0.360587	0.0284243	UDP-glucosyl transferase 71B1
AT1G30730		22.2723	17.352	-0.360146	0.0399335	FAD-binding Berberine family protein
AT5G11650		26.139	20.3665	-0.360005	0.0400682	alpha/beta-Hydrolases superfamily protein
AT2G47390		34.3726	26.7834	-0.35992	0.022937	Prolyl oligopeptidase family protein
AT4G19200		135.043	105.247	-0.359639	0.00680473	proline-rich family protein
AT5G04750		153.805	119.884	-0.359472	0.0298563	F1F0-ATPase inhibitor protein, putative
AT5G42050		145.093	113.113	-0.359214	0.00399303	DCD (Development and Cell Death) domain protein
AT3G54590	HRGP1	55.2341	43.0822	-0.358467	0.00820927	hydroxyproline-rich glycoprotein
AT5G21940		108.684	84.896	-0.356366	0.00726083	Unknown
AT3G16560		20.648	16.1362	-0.355699	0.0334329	Protein phosphatase 2C family protein
AT4G15610		126.641	99.0002	-0.355237	0.00886796	Uncharacterised protein family (UPF0497)
AT1G06640		109.696	85.7835	-0.35474	0.00842417	2-oxoglutarate (2OG) and Fe(II)-dependent oxygenase superfamily protein
AT5G10770		45.5915	35.696	-0.352999	0.0133974	Eukaryotic aspartyl protease family protein
AT3G58990	IPMI1	97.55	76.3806	-0.352935	0.00775596	isopropylmalate isomerase 1
AT5G44610	MAP18	52.8581	41.4011	-0.352453	0.0462735	microtubule-associated protein 18
AT1G78490	CYP708A3	23.4173	18.3459	-0.352115	0.0398144	cytochrome P450, family 708, subfamily A, polypeptide 3
AT1G22530	PATL2	40.7186	31.9474	-0.349987	0.00966324	PATELLIN 2
AT1G54030	MVP1	53.4954	41.9758	-0.349857	0.0161467	GDSL-like Lipase/Acylhydrolase superfamily protein
AT4G24220	VEP1	94.4982	74.2134	-0.348608	0.0115771	NAD(P)-binding Rossmann-fold superfamily protein
AT1G68300		72.7726	57.1539	-0.348544	0.032906	Adenine nucleotide alpha hydrolases-like superfamily protein
AT5G12200	PYD2	35.0251	27.5172	-0.348056	0.0209428	pyrimidine 2
AT2G40000	HSPRO2	71.3396	56.0524	-0.347928	0.00973759	ortholog of sugar beet HS1 PRO-1 2
AT4G08390	SAPX	96.6902	75.978	-0.347789	0.0292271	stromal ascorbate peroxidase
AT2G40140	CZF1	22.0844	17.3656	-0.346796	0.028226	zinc finger (CCCH-type) family protein
AT2G42790	CSY3	25.2255	19.8384	-0.346591	0.0366566	citrate synthase 3
AT5G47910	RBOHD	30.3839	23.9027	-0.34613	0.0112061	respiratory burst oxidase homologue D
AT5G45410		94.3721	74.3803	-0.34344	0.0113988	Unknown
AT1G58270	ZW9	141.985	111.916	-0.343327	0.00654876	TRAF-like family protein
AT2G45790	PMM	87.9104	69.3445	-0.342252	0.0147241	phosphomannomutase
AT3G61440	CYSC1	389.451	307.277	-0.341903	0.00764469	cysteine synthase C1
AT3G05890	RCI2B	225.564	177.971	-0.341895	0.0364645	Low temperature and salt responsive protein family
AT2G18980		51.4493	40.5961	-0.341811	0.0325277	Peroxidase superfamily protein
AT4G13360		43.1228	34.0264	-0.341798	0.0304572	ATP-dependent caseinolytic (Clp) protease/crotonase family protein
AT5G04170		34.7814	27.45	-0.341512	0.0368838	Calcium-binding EF-hand family protein
AT3G17390	MTO3	377.875	298.27	-0.34129	0.00919682	S-adenosylmethionine synthetase family protein
AT4G37070	PLP1	73.3666	57.9279	-0.340865	0.025883	Acyl transferase/acyl hydrolase/lysophospholipase superfamily protein
AT5G54810	TSB1	87.9689	69.47	-0.340604	0.00843234	tryptophan synthase beta-subunit 1
AT4G08290		49.4741	39.0828	-0.340138	0.0270446	nodulin MtN21 /EamA-like transporter family protein
AT4G21570		64.6632	51.1072	-0.339417	0.0179413	Protein of unknown function (DUF300)
AT5G48180	NSP5	172.811	136.626	-0.338967	0.00710019	nitrile specifier protein 5
AT3G52060		138.999	109.905	-0.338816	0.00583283	Core-2/I-branching beta-1,6-N-acetylglucosaminyltransferase family protein
AT5G17380		78.3255	61.9321	-0.338795	0.00873499	Thiamine pyrophosphate dependent pyruvate decarboxylase family protein
AT3G09390	MT2A	820.924	650.023	-0.336759	0.00727424	metallothionein 2A
AT1G36370	SHM7	94.1919	74.6258	-0.335929	0.00801469	serine hydroxymethyltransferase 7
AT3G51240	F3H	122.348	96.9388	-0.335848	0.0412297	flavanone 3-hydroxylase
AT5G54490	PBP1	694.525	550.315	-0.33577	0.0198265	pinoid-binding protein 1
AT4G20110	VSR7	29.6069	23.462	-0.335608	0.0229927	VACUOLAR SORTING RECEPTOR 7
AT2G45290		28.8215	22.8405	-0.335551	0.0207391	Transketolase
AT5G40370		155.641	123.361	-0.335336	0.0158411	Glutaredoxin family protein
AT5G54170		48.7038	38.6068	-0.335181	0.0201699	Polyketide cyclase/dehydrase and lipid transport superfamily protein
AT5G11110	SPS2F	29.4852	23.3753	-0.335003	0.0130267	sucrose phosphate synthase 2F
AT2G22330	CYP79B3	64.0197	50.7652	-0.334675	0.0116699	cytochrome P450, family 79, subfamily B, polypeptide 3
AT5G17050	UGT78D2	44.2595	35.0976	-0.334614	0.0244099	UDP-glucosyl transferase 78D2
AT2G27190	PAP12	33.7607	26.7784	-0.334273	0.0313932	purple acid phosphatase 12
AT4G10040	CYTC-2	78.0875	61.9607	-0.333739	0.0492471	cytochrome c-2
AT2G38470	WRKY33	30.7953	24.4355	-0.333731	0.0385806	WRKY DNA-binding protein 33
AT4G19880		90.9185	72.1458	-0.333657	0.0185706	Glutathione S-transferase family protein
AT2G38860	YLS5	47.9217	38.0367	-0.333286	0.0284077	Class I glutamine amidotransferase-like superfamily protein
AT5G14780	FDH	199.191	158.156	-0.332804	0.00778757	formate dehydrogenase
AT4G20830		66.4317	52.7593	-0.332447	0.0228041	FAD-binding Berberine family protein
AT2G29670		31.941	25.3695	-0.332317	0.0258613	Tetratricopeptide repeat (TPR)-like superfamily protein
AT1G70890	MLP43	107.396	85.3017	-0.332288	0.0217551	MLP-like protein 43
AT1G45145	TRX5	219.23	174.28	-0.331038	0.011842	thioredoxin H-type 5
AT3G15950	NAI2	127.767	101.656	-0.329815	0.00816967	DNA topoisomerase-related
AT3G51000		65.9059	52.4679	-0.328972	0.0209712	alpha/beta-Hydrolases superfamily protein
AT2G22780	PMDH1	57.1101	45.4877	-0.32827	0.0159104	peroxisomal NAD-malate dehydrogenase 1
AT1G72930	TIR	83.5312	66.5563	-0.327741	0.0353223	toll/interleukin-1 receptor-like
AT3G27890	NQR	36.4758	29.0871	-0.32656	0.0214335	NADPH:quinone oxidoreductase
AT5G65020	ANNAT2	113.532	90.5483	-0.326345	0.0151392	annexin 2
AT3G45710		26.4057	21.074	-0.325385	0.0471811	Major facilitator superfamily protein
AT5G20280	SPS1F	43.9541	35.0887	-0.324989	0.0115868	sucrose phosphate synthase 1F
AT4G33030	SQD1	59.3353	47.3739	-0.324799	0.0172427	sulfoquinovosyldiacylglycerol 1
AT5G24030	SLAH3	26.0343	20.8042	-0.32354	0.0359619	SLAC1 homologue 3
AT4G34150		75.1612	60.0692	-0.323364	0.0253297	Calcium-dependent lipid-binding (CaLB domain) family protein
AT1G75270	DHAR2	84.0601	67.1933	-0.323104	0.0286436	dehydroascorbate reductase 2
AT1G62480		477.566	381.963	-0.32227	0.0106599	Vacuolar calcium-binding protein-related
AT3G26210	CYP71B23	29.7381	23.7877	-0.322093	0.0442191	cytochrome P450, family 71, subfamily B, polypeptide 23
AT1G70850	MLP34	284.461	227.545	-0.322082	0.0243594	MLP-like protein 34
AT5G03380		67.1144	53.7073	-0.321504	0.0186592	Heavy metal transport/detoxification superfamily protein
AT1G11840	GLX1	388.456	311.017	-0.32076	0.0179066	glyoxalase I homolog
AT5G40850	UPM1	74.0463	59.3033	-0.320313	0.0257502	urophorphyrin methylase 1
AT5G46250		77.3247	61.9493	-0.31984	0.0166291	RNA-binding protein
AT4G32940	GAMMA-VPE	91.1502	73.0599	-0.319166	0.0222406	gamma vacuolar processing enzyme
AT4G23470		94.7454	75.956	-0.318893	0.0252849	PLAC8 family protein
AT5G60680		87.4645	70.1225	-0.31882	0.0337793	Protein of unknown function, DUF584
AT2G22480	PFK5	30.2935	24.2991	-0.318105	0.0424191	phosphofructokinase 5
AT4G34881		205.343	164.738	-0.31786	0.0144142	Unknown
AT5G64370	BETA-UP	52.6511	42.2404	-0.31784	0.0293162	beta-ureidopropionase
AT1G62570	FMO GS-OX4	80.9348	64.9364	-0.317732	0.0157764	flavin-monooxygenase glucosinolate S-oxygenase 4
AT5G58770		91.7554	73.6815	-0.316491	0.0245398	Undecaprenyl pyrophosphate synthetase family protein
AT2G40900		57.2339	46.1251	-0.311318	0.0275853	nodulin MtN21 /EamA-like transporter family protein
AT1G24100	UGT74B1	76.8481	61.9546	-0.310797	0.0213667	UDP-glucosyl transferase 74B1
AT5G22630	ADT5	38.5183	31.0619	-0.310399	0.0369831	arogenate dehydratase 5
AT3G09270	GSTU8	97.0083	78.2682	-0.309683	0.0359237	glutathione S-transferase TAU 8
AT5G28450		160.281	129.362	-0.309186	0.0362089	Chlorophyll A-B binding family protein
AT5G04950	NAS1	167.856	135.65	-0.30734	0.0164577	nicotianamine synthase 1
AT5G56010	HSP81-3	222.854	180.12	-0.307144	0.0193829	heat shock protein 81-3
AT2G38170	CAX1	160.137	129.478	-0.306601	0.021869	cation exchanger 1
AT2G31650	ATX1	332.99	269.765	-0.303777	0.0233972	homologue of trithorax
AT5G23820		148.849	120.669	-0.302788	0.027141	MD-2-related lipid recognition domain-containing protein
AT2G20670		148.068	120.055	-0.302569	0.0194996	Protein of unknown function (DUF506)
AT1G09070	SRC2	90.6792	73.5477	-0.302092	0.0275329	soybean gene regulated by cold-2
AT4G23100	GSH1	179.403	145.532	-0.301865	0.0186525	glutamate-cysteine ligase
AT4G25030		89.4156	72.5428	-0.301694	0.0267526	Unknown
AT2G45220		55.36	44.9677	-0.299954	0.0317825	Plant invertase/pectin methylesterase inhibitor superfamily
AT1G09740		93.4203	75.8911	-0.299805	0.0467455	Adenine nucleotide alpha hydrolases-like superfamily protein
AT5G28540	BIP1	143.556	116.774	-0.297894	0.0195444	heat shock protein 70 (Hsp 70) family protein
AT2G43570	CHI	88.1547	71.7155	-0.297752	0.0392628	chitinase, putative
AT1G78570	RHM1	169.533	138.082	-0.296033	0.0411355	rhamnose biosynthesis 1
AT3G30390		365.643	298.021	-0.295021	0.04202	Transmembrane amino acid transporter family protein
AT3G12580	HSP70	177.773	145.035	-0.293637	0.0238759	heat shock protein 70
AT3G18080	BGLU44	43.3524	35.3764	-0.293328	0.0439497	B-S glucosidase 44
AT1G78830		124.525	101.721	-0.291828	0.0238639	Curculin-like (mannose-binding) lectin family protein
AT2G43970		290.399	237.274	-0.29148	0.0304848	RNA-binding protein
AT2G20610	SUR1	122.025	99.7238	-0.291171	0.0288379	Tyrosine transaminase family protein
AT5G03240	UBQ3	576.886	471.529	-0.290939	0.0344679	polyubiquitin 3
AT2G36460		93.9528	76.7949	-0.290927	0.0401573	Aldolase superfamily protein
AT3G22600		172.607	141.167	-0.290091	0.0345038	Bifunctional inhibitor/lipid-transfer protein/seed storage 2S albumin superfamily protein
AT2G05710	ACO3	143.846	117.745	-0.288863	0.028003	aconitase 3
AT5G42300	UBL5	286.096	234.294	-0.288182	0.0309419	ubiquitin-like protein 5
AT5G43060		79.3536	65.0717	-0.286266	0.0326504	Granulin repeat cysteine protease family protein
AT1G04120	MRP5	34.0814	27.9818	-0.284493	0.0307622	multidrug resistance-associated protein 5
AT2G36880	MAT3	350.91	288.248	-0.28379	0.034942	methionine adenosyltransferase 3
AT2G23120		237.407	195.161	-0.2827	0.040421	Late embryogenesis abundant protein, group 6
AT1G50480	THFS	124.057	102.025	-0.282083	0.0360283	10-formyltetrahydrofolate synthetase
AT5G56030	HSP81-2	265.949	218.913	-0.280793	0.0408822	heat shock protein 81-2
AT4G29010	AIM1	68.1091	56.0687	-0.28065	0.0394115	Enoyl-CoA hydratase/isomerase family
AT5G02790	GSTL3	149.19	123.025	-0.278199	0.037066	Glutathione S-transferase family protein
AT1G70830	MLP28	178.851	147.64	-0.276677	0.0342256	MLP-like protein 28
AT1G17290	AlaAT1	85.3457	70.4575	-0.276564	0.0351531	alanine aminotransferas
AT3G52115	GR1	255.847	211.461	-0.274891	0.0468391	gamma response gene 1
AT5G13420		133.994	110.749	-0.274878	0.0336201	Aldolase-type TIM barrel family protein
AT1G68440		128.415	106.137	-0.274875	0.0387239	Unknown
AT5G60360	ALP	439.175	363.933	-0.271122	0.0469277	aleurain-like protease
AT1G47420	SDH5	170.164	141.507	-0.266059	0.0479393	succinate dehydrogenase 5
AT2G33150	PKT3	149.937	125.004	-0.262378	0.0430537	peroxisomal 3-ketoacyl-CoA thiolase 3
AT1G20440	COR47	376.678	314.086	-0.262173	0.0481694	cold-regulated 47
AT2G15970	COR413-PM1	379.687	316.687	-0.261755	0.0438972	cold regulated 413 plasma membrane 1
AT5G14200	IMD1	239.649	199.888	-0.261734	0.0478202	isopropylmalate dehydrogenase 1
