# Supplementary material for: The Arabidopsis KH-Domain RNA-Binding Protein ESR1 Functions in Components of Jasmonate Signalling, Unlinking Growth Restraint and Resistance to Stress
Source: PLoS One. 2015 May 18;10(5):e0126978. doi: 10.1371/journal.pone.0126978 (PMC4436139; doi:10.1371/journal.pone.0126978)
Supplement: S3 Table — (XLSX) [file pone.0126978.s008.xlsx]

## Sheet: S3 Table
S3 Table. esr1-1 significantly up-regulated genes.
Fold change based on FPKMs from 3 biological replicates. Significance based on Benjamini-Hochberg correction for multiple-testing, p < 0.05 adjusted by the False Discovery Rate (FDR).
Order based on fold change.
AGI	Symbol	Wild-type FPKM	esr1-1 FPKM	log2(fold change)	FDR-adjusted p-value	Short description
AT3G54160		0.29735	4.29781	3.85337	2.3877e-05	RNI-like superfamily protein
AT1G20080	SYTB	0.149	1.13265	2.92632	0.0108536	Calcium-dependent lipid-binding (CaLB domain) family protein
AT1G52990		0.430298	3.20415	2.89653	0.00289991	thioredoxin family protein
AT5G23270	STP11	0.16756	1.12925	2.75262	0.0122675	sugar transporter 11
AT1G03990		1.23409	5.11672	2.05177	1.8671e-09	Long-chain fatty alcohol dehydrogenase family protein
AT3G21370	BGLU19	0.476099	1.85356	1.96097	0.00763954	beta glucosidase 19
AT5G37750		0.626737	2.32064	1.88859	0.00884425	Chaperone DnaJ-domain superfamily protein
AT5G44980		0.962992	3.41723	1.82723	0.00032279	F-box/RNI-like/FBD-like domains-containing protein
AT1G77960		0.931278	3.03261	1.70328	0.00126764	Unknown
AT3G44713		0.55255	1.79623	1.70079	0.00565191	Unknown
AT5G25280		68.4428	215.743	1.65634	0	serine-rich protein-related
AT2G30505		1.14859	3.34768	1.5433	0.00127579	Late embryogenesis abundant (LEA) hydroxyproline-rich glycoprotein family
AT1G61400		1.03516	2.88283	1.47762	0.00014754	S-locus lectin protein kinase family protein
AT1G19340		2.71834	7.47603	1.45955	2.10393e-06	Methyltransferase MT-A70 family protein
AT5G43840	HSFA6A	1.26839	3.47143	1.45253	0.0321307	heat shock transcription factor A6A
AT4G10600		0.956533	2.53972	1.40878	0.0414051	RING/FYVE/PHD zinc finger superfamily protein
AT1G17990		15.8811	42.158	1.40849	0	FMN-linked oxidoreductases superfamily protein
AT4G38010		0.644214	1.67081	1.37493	0.0395952	Pentatricopeptide repeat (PPR-like) superfamily protein
AT1G50790		1.18136	3.0089	1.34879	0.000382015	Plant mobile domain protein family
AT2G01860	EMB975	7.82367	19.4238	1.31191	3.25733e-11	Tetratricopeptide repeat (TPR)-like superfamily protein
AT4G21670	CPL1	9.79102	23.7543	1.27866	0	C-terminal domain phosphatase-like 1
AT5G66520		4.96517	11.8897	1.2598	1.22871e-08	Tetratricopeptide repeat (TPR)-like superfamily protein
AT5G11470		1.54286	3.63134	1.2349	0.000246661	bromo-adjacent homology (BAH) domain-containing protein
AT2G42730		2.48393	5.81801	1.2279	0.000250761	F-box family protein
AT5G23600		3.8478	8.50774	1.14474	0.0200382	RNA 2'-phosphotransferase, Tpt1 / KptA family
AT3G18970	MEF20	1.46772	3.19477	1.12214	0.010131	mitochondrial editing factor 20
AT1G13609		26.5696	57.5105	1.11405	0.00634524	Defensin-like (DEFL) family protein
AT5G25130	CYP71B12	19.251	41.6269	1.11258	3.64227e-15	cytochrome P450, family 71, subfamily B, polypeptide 12
AT5G37400		1.33737	2.87388	1.1036	0.0093824	Family of unknown function (DUF577)
AT5G38040		1.71771	3.68718	1.10203	0.0180299	UDP-Glycosyltransferase superfamily protein
AT2G19910		0.794722	1.70548	1.10166	0.0130685	RNA-dependent RNA polymerase family protein
AT1G58320		5.5711	11.9134	1.09655	0.0401924	PLAC8 family protein
AT3G46370		0.903075	1.92073	1.08873	0.0227539	Leucine-rich repeat protein kinase family protein
AT4G16940		0.570265	1.20738	1.08217	0.0260929	Disease resistance protein (TIR-NBS-LRR class) family
AT1G75110	RRA2	2.20499	4.65251	1.07724	0.00419065	Nucleotide-diphospho-sugar transferase family protein
AT3G57580		2.10145	4.43142	1.07639	0.00200492	F-box and associated interaction domains-containing protein
AT1G61500		1.93546	4.05306	1.06633	0.000762423	S-locus lectin protein kinase family protein
AT3G47090		0.838872	1.75338	1.06362	0.0153299	Leucine-rich repeat protein kinase family protein
AT3G26550		1.58528	3.2951	1.05559	0.00538365	Cysteine/Histidine-rich C1 domain family protein
AT1G12700		1.28607	2.66846	1.05303	0.00703039	ATP binding;nucleic acid binding;helicases
AT5G44120	CRA1	4.36728	9.06135	1.05299	8.32305e-05	RmlC-like cupins superfamily protein
AT2G36790	UGT73C6	3.9477	8.17262	1.04979	0.000115372	UDP-glucosyl transferase 73C6
AT1G51520		1.50375	3.09635	1.04201	0.0093723	RNA-binding (RRM/RBD/RNP motifs) family protein
AT2G07732		7.26295	14.9178	1.0384	0.00651937	Ribulose bisphosphate carboxylase large chain, catalytic domain
AT4G03440		1.62909	3.30617	1.0211	0.00543206	Ankyrin repeat family protein
AT3G53680		1.66826	3.37008	1.01444	0.00285929	Acyl-CoA N-acyltransferase with RING/FYVE/PHD-type zinc finger domain
AT5G66960		0.926246	1.86898	1.01279	0.0346747	Prolyl oligopeptidase family protein
AT4G28520	CRU3	2.32429	4.67259	1.00743	0.00564663	cruciferin 3
AT5G45820	CIPK20	5.12902	10.2489	0.998722	6.11188e-05	CBL-interacting protein kinase 20
AT5G54720		5.14165	10.2679	0.997843	0.00893445	Ankyrin repeat family protein
AT5G36910	THI2.2	56.3638	112.361	0.995302	1.10233e-12	thionin 2.2
AT5G42670		12.5631	24.7837	0.980204	3.4198e-07	Agenet domain-containing protein
AT2G42370		1.00743	1.98147	0.975893	0.0440666	Unknown
AT1G19720		24.1033	47.3312	0.973563	0	Pentatricopeptide repeat (PPR-like) superfamily protein
AT3G44690		1.54415	3.02268	0.969019	0.00127395	Unknown
AT2G42920		2.56032	4.99088	0.962973	4.83755e-05	Pentatricopeptide repeat (PPR-like) superfamily protein
AT3G47580		2.01278	3.91702	0.96057	0.00257186	Leucine-rich repeat protein kinase family protein
AT5G02950		1.8595	3.58606	0.947484	0.00606837	Tudor/PWWP/MBT superfamily protein
AT5G46190		12.6363	24.3445	0.946022	1.0024e-10	RNA-binding KH domain-containing protein
AT3G48640		5.13688	9.87515	0.94291	0.030564	Unknown
AT1G64360		23.5515	44.8763	0.930136	3.87515e-05	Unknown
AT3G57720		1.74309	3.3162	0.927889	0.0155708	Protein kinase superfamily protein
AT3G28007		3.23359	6.15082	0.927642	0.0302024	Nodulin MtN3 family protein
AT5G64950		2.44561	4.63747	0.923146	0.0237902	Mitochondrial transcription termination factor family protein
AT5G38850		4.46782	8.45874	0.920871	1.40616e-06	Disease resistance protein (TIR-NBS-LRR class)
AT3G12900		2.66566	5.04547	0.920497	0.0380964	2-oxoglutarate (2OG) and Fe(II)-dependent oxygenase superfamily protein
AT1G74600		1.07285	2.03	0.920035	0.0319291	pentatricopeptide (PPR) repeat-containing protein
AT1G13650		27.3188	51.5655	0.916514	8.7311e-08	Unknown
AT5G54710		7.47272	14.0849	0.914446	3.63364e-06	Ankyrin repeat family protein
AT1G31920		7.62719	14.345	0.91133	1.42424e-06	Tetratricopeptide repeat (TPR)-like superfamily protein
AT5G66270		1.91597	3.60283	0.911058	0.0187801	Zinc finger C-x8-C-x5-C-x3-H type family protein
AT4G11900		4.40097	8.27194	0.910403	2.48657e-05	S-locus lectin protein kinase family protein
AT2G47750	GH3.9	2.66271	4.96435	0.898711	0.00273157	putative indole-3-acetic acid-amido synthetase GH3.9
AT5G17360		2.57073	4.74404	0.883939	0.0453705	Unknown
AT1G69380		4.4437	8.17812	0.880007	0.00572972	Protein of unknown function (DUF155)
AT4G21940	CPK15	5.18727	9.53405	0.878113	0.000287372	calcium-dependent protein kinase 15
AT4G12700		10.1706	18.6864	0.877576	2.96603e-07	Unknown
AT1G74670		157.079	287.099	0.870053	4.16764e-13	Gibberellin-regulated family protein
AT4G22980		4.15359	7.573	0.866505	0.00164545	Unknown
AT5G47360		2.35114	4.2837	0.865496	0.0352827	Tetratricopeptide repeat (TPR)-like superfamily protein
AT2G29480	GSTU2	5.41062	9.72306	0.845616	0.0143513	glutathione S-transferase tau 2
AT1G18710	MYB47	8.43847	14.8343	0.813881	0.00106824	myb domain protein 47
AT5G38050		3.45217	6.06543	0.813105	0.0430585	RNA polymerase II transcription elongation factor
AT1G18020		25.572	44.7499	0.80732	1.06248e-07	FMN-linked oxidoreductases superfamily protein
AT5G05640		4.40316	7.66132	0.799052	0.0151253	nucleoprotein-related
AT5G10250	DOT3	2.86458	4.97255	0.795664	0.0155151	Phototropic-responsive NPH3 family protein
AT1G02340	HFR1	16.4778	28.5468	0.792809	8.7805e-06	basic helix-loop-helix (bHLH) DNA-binding superfamily protein
AT4G32280	IAA29	6.72051	11.5962	0.787007	0.0102667	indole-3-acetic acid inducible 29
AT1G73120		10.1652	17.5067	0.784274	0.0265183	Unknown
AT1G07480		9.48633	16.3267	0.783307	0.000162287	Transcription factor IIA, alpha/beta subunit
AT4G22970	ESP	14.0501	23.9755	0.770981	3.28265e-05	homolog of separase
AT4G13650		1.09369	1.8638	0.769047	0.0337991	Pentatricopeptide repeat (PPR) superfamily protein
AT2G44910	HB4	5.41777	9.17894	0.76063	0.022665	homeobox-leucine zipper protein 4
AT5G63580	FLS2	2.67621	4.48402	0.744605	0.00165173	flavonol synthase 2
AT5G04895		2.15611	3.57889	0.731077	0.00490848	DEA(D/H)-box RNA helicase family protein
AT1G71990	FUT13	3.63947	6.03301	0.729147	0.0312787	fucosyltransferase 13
AT3G62550		18.2104	30.1208	0.725999	0.00100191	Adenine nucleotide alpha hydrolases-like superfamily protein
AT1G11280		13.0719	21.6161	0.725635	8.12504e-05	S-locus lectin protein kinase family protein
AT1G36180	ACC2	1.42518	2.35558	0.724937	0.00173274	acetyl-CoA carboxylase 2
AT5G13590		11.6148	19.1882	0.724251	1.29163e-08	Unknown
AT2G40610	EXPA8	28.9193	47.4002	0.712859	3.1536e-06	expansin A8
AT3G48810		2.29628	3.75013	0.707644	0.0266883	Pentatricopeptide repeat (PPR) superfamily protein
AT4G01060	CPL3	7.57082	12.3088	0.701173	1.82839e-06	CAPRICE-like MYB3
AT3G56330		3.66854	5.94738	0.697047	0.049094	N2,N2-dimethylguanosine tRNA methyltransferase
AT4G02660		0.735268	1.19148	0.696416	0.00754456	Beige/BEACH domain ;WD domain, G-beta repeat protein
AT5G54585		12.2296	19.7723	0.693105	0.0118979	Unknown
AT2G22190		6.7265	10.8617	0.691322	0.0116607	Haloacid dehalogenase-like hydrolase (HAD) superfamily protein
AT1G02205	CER1	41.5388	66.614	0.681366	8.47639e-08	Fatty acid hydroxylase superfamily
AT5G18030		20.8181	33.3756	0.680953	0.0149902	SAUR-like auxin-responsive protein family
AT1G11080	scpl31	13.1404	20.9922	0.67584	0.00269057	serine carboxypeptidase-like 31
AT2G18560		10.0146	15.9763	0.673831	0.000396196	UDP-Glycosyltransferase superfamily protein
AT1G17230		4.12823	6.50082	0.655098	0.00134802	Leucine-rich receptor-like protein kinase family protein
AT1G79710		6.02362	9.47751	0.653876	0.0211656	Major facilitator superfamily protein
AT1G04180	YUC9	5.17245	8.12309	0.651179	0.0364378	YUCCA 9
AT1G70820		3.34742	5.24539	0.648	0.0259244	phosphoglucomutase, putative / glucose phosphomutase, putative
AT5G44780		3.32197	5.19895	0.646181	0.0196	Unknown
AT4G33550		33.1565	51.7849	0.643239	0.00355448	Bifunctional inhibitor/lipid-transfer protein/seed storage 2S albumin superfamily protein
AT2G28190	CSD2	164.098	255.137	0.636708	1.8315e-06	copper/zinc superoxide dismutase 2
AT3G56970	BHLH038	13.881	21.578	0.636448	0.00696397	basic helix-loop-helix (bHLH) DNA-binding superfamily protein
AT5G64380		9.93076	15.4248	0.635273	0.00257857	Inositol monophosphatase family protein
AT1G62030		3.02634	4.68066	0.629139	0.0368839	Cysteine/Histidine-rich C1 domain family protein
AT5G14770		2.32675	3.59289	0.62683	0.0401208	Tetratricopeptide repeat (TPR)-like superfamily protein
AT5G59920	ULI3	8.95211	13.8164	0.626086	0.000862006	Cysteine/Histidine-rich C1 domain family protein
AT1G62510		164.276	253.434	0.625487	2.00868e-07	Bifunctional inhibitor/lipid-transfer protein/seed storage 2S albumin superfamily protein
AT3G14750		5.36878	8.26458	0.622348	0.0298348	Unknown
AT3G13000		7.14002	10.9775	0.620548	0.00530715	Protein of unknown function, DUF547
AT2G44040		17.5093	26.8726	0.618021	0.000367142	Dihydrodipicolinate reductase, bacterial/plant
AT1G01580	FRO2	11.4737	17.5887	0.616323	0.000156881	ferric reduction oxidase 2
AT4G31940	CYP82C4	21.7551	33.2895	0.613712	2.92741e-05	cytochrome P450, family 82, subfamily C, polypeptide 4
AT3G01890		5.12266	7.82564	0.611316	0.0165825	SWIB/MDM2 domain superfamily protein
AT1G19860		10.8682	16.5917	0.610354	0.00107386	Zinc finger C-x8-C-x5-C-x3-H type family protein
AT2G27385		89.2607	136.255	0.610213	4.54044e-06	Pollen Ole e 1 allergen and extensin family protein
AT1G55930		7.50558	11.4538	0.609792	0.00198851	CBS domain-containing protein / transporter associated domain-containing protein
AT1G78820		26.248	40.0006	0.607816	1.289e-05	D-mannose binding lectin protein with Apple-like carbohydrate-binding domain
AT4G26450		23.3335	35.558	0.607774	6.32757e-06	Unknown
AT1G75900		8.82087	13.433	0.606788	0.00986686	GDSL-like Lipase/Acylhydrolase superfamily protein
AT2G42540	COR15A	64.6137	98.3319	0.60582	1.45542e-05	cold-regulated 15a
AT2G42380	BZIP34	8.92892	13.5796	0.60488	0.00644477	Basic-leucine zipper (bZIP) transcription factor family protein
AT2G42690		109.639	165.752	0.596273	3.63942e-05	alpha/beta-Hydrolases superfamily protein
AT3G60390	HAT3	9.24225	13.9086	0.589656	0.0100773	homeobox-leucine zipper protein 3
AT1G19715		34.0096	50.8247	0.579589	0.000160539	Mannose-binding lectin superfamily protein
AT2G39250	SNZ	13.124	19.5829	0.577392	0.0052023	Integrase-type DNA-binding superfamily protein
AT3G49725		4.45412	6.63431	0.574805	0.0270382	GTP-binding protein, HflX
AT5G13170	SAG29	48.7265	72.5029	0.573332	3.77029e-05	senescence-associated gene 29
AT1G68940		3.73876	5.54555	0.56877	0.0279911	Armadillo/beta-catenin-like repeat family protein
AT1G66730	LIG6	4.75287	7.04241	0.567271	0.00126671	DNA LIGASE 6
AT2G32870		29.1898	43.2025	0.565653	5.44305e-05	TRAF-like family protein
AT3G02890		5.58075	8.2541	0.564652	0.00206518	RING/FYVE/PHD zinc finger superfamily protein
AT5G56380		7.55706	11.1677	0.563439	0.00797936	F-box/RNI-like/FBD-like domains-containing protein
AT3G14900		5.52252	8.161	0.563418	0.0181839	Unknown
AT2G45190	AFO	19.5973	28.9432	0.562571	0.00402448	Plant-specific transcription factor YABBY family protein
AT2G14080		7.83414	11.5487	0.559889	0.000490626	Disease resistance protein (TIR-NBS-LRR class) family
AT4G16780	HB-2	39.9036	58.5062	0.552071	8.42433e-05	homeobox protein 2
AT3G66652		3.38593	4.95979	0.550729	0.0288924	fip1 motif-containing protein
AT1G59218		19.5069	28.5054	0.547252	0.000140941	Disease resistance protein (CC-NBS-LRR class) family
AT1G67040		2.93976	4.28966	0.545164	0.0427258	Unknown
AT3G46920		4.40774	6.41374	0.541126	0.00979892	Protein kinase superfamily protein with octicosapeptide/Phox/Bem1p domain
AT5G16930		5.05667	7.35169	0.539888	0.027173	AAA-type ATPase family protein
AT1G58848		17.2232	24.9864	0.53679	0.000203123	Disease resistance protein (CC-NBS-LRR class) family
AT4G19690	IRT1	60.8298	88.191	0.535853	0.000344629	iron-regulated transporter 1
AT2G15960		44.045	63.807	0.534736	0.0385224	Unknown
AT1G66910		5.20648	7.52248	0.530901	0.0391306	Protein kinase superfamily protein
AT4G21650		28.7121	41.3992	0.527942	4.55383e-05	Subtilase family protein
AT3G24495	MSH7	3.24218	4.66665	0.525424	0.0296553	MUTS homolog 7
AT2G32880		20.4084	29.3155	0.522501	0.00331837	TRAF-like family protein
AT1G69730		13.7854	19.7888	0.521549	0.000709038	Wall-associated kinase family protein
AT5G46690	bHLH071	14.4816	20.7389	0.518114	0.0128458	beta HLH protein 71
AT1G08830	CSD1	181.69	259.146	0.512288	0.000208273	copper/zinc superoxide dismutase 1
AT5G04190	PKS4	6.77423	9.6494	0.510382	0.0457698	phytochrome kinase substrate 4
AT3G13980		14.9915	21.3167	0.507839	0.0123158	Unknown
AT5G15700		3.99342	5.67321	0.506541	0.0165851	DNA/RNA polymerases superfamily protein
AT4G27010		2.21723	3.13862	0.501371	0.0120981	Unknown
AT2G45660	AGL20	23.1424	32.7518	0.501036	0.00219035	AGAMOUS-like 20
AT5G09350	PI-4KBETA2	3.4792	4.88949	0.490929	0.0243689	phosphatidylinositol 4-OH kinase beta2
AT5G38910		26.0527	36.5943	0.490185	0.0271609	RmlC-like cupins superfamily protein
AT1G77630		8.45678	11.8611	0.488061	0.034369	Peptidoglycan-binding LysM domain-containing protein
AT1G67050		16.4939	23.1035	0.486182	0.0145616	Unknown
AT5G18600		41.6929	58.3623	0.485237	0.00659504	Thioredoxin superfamily protein
AT1G54820		16.0727	22.435	0.481136	0.00771821	Protein kinase superfamily protein
AT4G30150		4.22737	5.86719	0.472909	0.00532706	Unknown
AT5G39080		19.6424	27.2429	0.471906	0.00461432	HXXXD-type acyl-transferase family protein
AT1G15260		33.997	47.1119	0.470685	0.00760936	Unknown
AT1G12520	CCS	48.4942	67.0622	0.467687	0.0102311	copper chaperone for SOD1
AT4G01460		13.0193	17.9835	0.466026	0.0219795	basic helix-loop-helix (bHLH) DNA-binding superfamily protein
AT5G40480	EMB3012	8.3013	11.4579	0.464931	0.000955029	embryo defective 3012
AT1G12460		6.03174	8.30957	0.4622	0.0161383	Leucine-rich repeat protein kinase family protein
AT1G54740		41.8802	57.6332	0.460633	0.00136626	Protein of unknown function (DUF3049)
AT5G10810	ER	22.2842	30.5186	0.45367	0.000625501	enhancer of rudimentary protein, putative
AT1G47580		24.7228	33.7802	0.450335	0.0276533	Pentatricopeptide repeat (PPR) superfamily protein
AT1G56600	GolS2	21.1493	28.882	0.449556	0.0079013	galactinol synthase 2
AT2G32860	BGLU33	18.2495	24.8469	0.44521	0.00371209	beta glucosidase 33
AT2G47440		34.1173	46.3913	0.443349	0.000872325	Tetratricopeptide repeat (TPR)-like superfamily protein
AT3G53960		8.55591	11.6104	0.440431	0.0354986	Major facilitator superfamily protein
AT1G14700	PAP3	24.4247	33.1225	0.439469	0.0132826	purple acid phosphatase 3
AT2G39800	P5CS1	255.18	345.934	0.438982	0.00390944	delta1-pyrroline-5-carboxylate synthase 1
AT5G41360	XPB2	8.30263	11.2447	0.437602	0.0174413	homolog of Xeroderma pigmentosum complementation group B 2
AT4G27260	WES1	19.9222	26.9731	0.437144	0.00286038	Auxin-responsive GH3 family protein
AT4G34220		21.8025	29.4927	0.435865	0.00168801	Leucine-rich repeat protein kinase family protein
AT4G34760		31.705	42.8792	0.435565	0.0330852	SAUR-like auxin-responsive protein family
AT4G29030		48.1418	65.0279	0.433767	0.0104418	Putative membrane lipoprotein
AT2G35130		10.0763	13.5874	0.431303	0.0423747	Tetratricopeptide repeat (TPR)-like superfamily protein
AT3G54720	AMP1	17.2681	23.2142	0.426898	0.00484787	Peptidase M28 family protein
AT4G19530		25.0994	33.7223	0.426052	0.000797699	disease resistance protein (TIR-NBS-LRR class) family
AT3G01490		11.4729	15.4125	0.42588	0.0285809	Protein kinase superfamily protein
AT5G23940	PEL3	28.4672	38.2103	0.42466	0.00258561	HXXXD-type acyl-transferase family protein
AT5G12050		33.7377	45.0093	0.415862	0.0050746	Unknown
AT5G12950		13.7819	18.3739	0.414882	0.00639492	Putative glycosyl hydrolase of unknown function (DUF1680)
AT2G39850		17.6933	23.5333	0.411503	0.00454389	Subtilisin-like serine endopeptidase family protein
AT4G26540		18.2875	24.3136	0.410907	0.00241567	Leucine-rich repeat receptor-like protein kinase family protein
AT5G25610	RD22	201.881	268.108	0.409305	0.000997897	BURP domain-containing protein
AT1G18620		24.523	32.5093	0.406721	0.00253727	Unknown
AT5G03940	CPSRP54	49.5484	65.6691	0.406379	0.00152897	chloroplast signal recognition particle 54 kDa subunit
AT1G06360		36.8518	48.8295	0.406016	0.00906983	Fatty acid desaturase family protein
AT1G59990		16.9408	22.4257	0.404649	0.0118396	DEA(D/H)-box RNA helicase family protein
AT3G54460		13.8579	18.3123	0.402111	0.00357815	SNF2 domain-containing protein / helicase domain-containing protein / F-box family protein
AT1G29670		46.2652	61.094	0.401102	0.00421136	GDSL-like Lipase/Acylhydrolase superfamily protein
AT5G44530		15.1353	19.9342	0.397328	0.00848876	Subtilase family protein
AT1G70940	PIN3	71.0631	93.5426	0.396522	0.00137383	Auxin efflux carrier family protein
AT1G67120		2.75769	3.61356	0.389963	0.00806559	ATPases;nucleotide binding;ATP binding;nucleoside-triphosphatases;transcription factor binding
AT5G27950		22.9635	30.0721	0.38908	0.00379658	P-loop containing nucleoside triphosphate hydrolases superfamily protein
AT3G57800		19.3482	25.3273	0.388494	0.0221486	basic helix-loop-helix (bHLH) DNA-binding superfamily protein
AT5G63020		10.3892	13.5927	0.387741	0.0283368	Disease resistance protein (CC-NBS-LRR class) family
AT1G25230		27.0775	35.4228	0.387581	0.0281944	Calcineurin-like metallo-phosphoesterase superfamily protein
AT1G33170		20.0265	26.1838	0.386762	0.0094979	S-adenosyl-L-methionine-dependent methyltransferases superfamily protein
AT3G26740	CCL	88.3452	115.385	0.385235	0.00826557	CCR-like
AT2G15020		11.9395	15.5812	0.38406	0.0430475	Unknown
AT2G37690		10.4771	13.6642	0.383164	0.0364523	phosphoribosylaminoimidazole carboxylase, putative / AIR carboxylase, putative
AT3G16370		188	245.137	0.382861	0.00205242	GDSL-like Lipase/Acylhydrolase superfamily protein
AT1G30610	EMB2279	8.5245	11.1142	0.382721	0.0288888	pentatricopeptide (PPR) repeat-containing protein
AT5G35220	EGY1	29.3658	38.2273	0.380465	0.00805366	Peptidase M50 family protein
AT4G03430	EMB2770	15.7442	20.4817	0.379518	0.00705572	pre-mRNA splicing factor-related
AT1G76110		28.84	37.4857	0.378272	0.0164319	HMG (high mobility group) box protein with ARID/BRIGHT DNA-binding domain
AT4G25960	PGP2	15.4813	20.0835	0.375487	0.00665585	P-glycoprotein 2
AT2G04360		28.9174	37.475	0.373989	0.0232403	Unknown
AT3G21760	HYR1	16.2325	21.0336	0.373813	0.0363043	UDP-Glycosyltransferase superfamily protein
AT1G74770		9.16507	11.8592	0.371784	0.0206902	zinc ion binding
AT3G46530	RPP13	15.4128	19.8948	0.368266	0.0131281	NB-ARC domain-containing disease resistance protein
AT3G47340	ASN1	58.4932	75.4915	0.368044	0.00938712	glutamine-dependent asparagine synthase 1
AT1G22710	SUC2	56.6708	73.1208	0.367677	0.00422219	sucrose-proton symporter 2
AT2G42840	PDF1	178.265	229.999	0.367603	0.0033031	protodermal factor 1
AT2G27810	NAT12	13.3939	17.2737	0.366997	0.0236531	nucleobase-ascorbate transporter 12
AT1G30680		12.9923	16.745	0.366067	0.026832	toprim domain-containing protein
AT1G12090	ELP	208.454	268.572	0.36558	0.00347179	extensin-like protein
AT5G57800	CER3	44.1678	56.9024	0.365495	0.00450725	Fatty acid hydroxylase superfamily
AT5G54510	DFL1	28.6867	36.8881	0.362775	0.00987826	Auxin-responsive GH3 family protein
AT5G40910		18.7925	24.129	0.360617	0.00990894	Disease resistance protein (TIR-NBS-LRR class) family
AT4G36850		97.9795	125.77	0.360231	0.00459443	PQ-loop repeat family protein / transmembrane family protein
AT1G66150	TMK1	31.1436	39.8855	0.356931	0.00589912	transmembrane kinase 1
AT3G50240	KICP-02	10.2922	13.1748	0.356238	0.0284672	ATP binding microtubule motor family protein
AT5G46240	KAT1	15.6513	20.0254	0.355544	0.030784	potassium channel in Arabidopsis thaliana 1
AT1G12800		76.7521	98.1617	0.354955	0.00439959	Nucleic acid-binding, OB-fold-like protein
AT4G30990		8.02298	10.2484	0.353191	0.0109982	ARM repeat superfamily protein
AT1G02820		65.6508	83.8559	0.353099	0.0349922	Late embryogenesis abundant 3 (LEA3) family protein
AT3G45780	PHOT1	64.3328	82.1155	0.352099	0.0122858	phototropin 1
AT3G58120	BZIP61	19.6888	25.126	0.351808	0.0446239	Basic-leucine zipper (bZIP) transcription factor family protein
AT2G43610		46.763	59.6765	0.351795	0.0187585	Chitinase family protein
AT5G49360	BXL1	127.583	162.613	0.350007	0.00629423	beta-xylosidase 1
AT1G80950		25.1209	31.9992	0.349148	0.0327948	Phospholipid/glycerol acyltransferase family protein
AT5G13770		55.1355	70.1656	0.347783	0.0278396	Pentatricopeptide repeat (PPR-like) superfamily protein
AT5G08610		25.0733	31.8984	0.347331	0.0116582	P-loop containing nucleoside triphosphate hydrolases superfamily protein
AT5G48490		110.989	141.126	0.346575	0.03782	Bifunctional inhibitor/lipid-transfer protein/seed storage 2S albumin superfamily protein
AT3G23450		16.4889	20.9244	0.343693	0.04714	Unknown
AT2G24120	SCA3	16.7597	21.2115	0.33985	0.0232636	DNA/RNA polymerases superfamily protein
AT2G38120	AUX1	56.4935	71.4625	0.339101	0.00868573	Transmembrane amino acid transporter family protein
AT1G73250	GER1	516.436	652.534	0.337463	0.0108254	GDP-4-keto-6-deoxymannose-3,5-epimerase-4-reductase 1
AT4G31210		9.88009	12.464	0.335167	0.0314131	DNA topoisomerase, type IA, core
AT4G18670		23.8544	30.0245	0.331889	0.0175612	Leucine-rich repeat (LRR) family protein
AT4G18970		50.7928	63.8329	0.329676	0.0198041	GDSL-like Lipase/Acylhydrolase superfamily protein
AT2G34430	LHB1B1	758.386	953.039	0.329603	0.0216791	light-harvesting chlorophyll-protein complex II subunit B1
AT4G34980	SLP2	27.7027	34.7999	0.329055	0.0169777	subtilisin-like serine protease 2
AT1G68020	ATTPS6	17.8443	22.406	0.328426	0.0411077	UDP-Glycosyltransferase / trehalose-phosphatase family protein
AT5G52310	LTI78	33.0359	41.4677	0.327951	0.014407	low-temperature-responsive protein 78 (LTI78) / desiccation-responsive protein 29A (RD29A)
AT3G57660	NRPA1	10.8024	13.5496	0.326902	0.0254676	nuclear RNA polymerase A1
AT1G69160		43.0058	53.9162	0.326188	0.024766	Unknown
AT4G12980		29.1159	36.4891	0.325656	0.0406791	Auxin-responsive family protein
AT1G14920	GAI	19.9794	25.0169	0.324387	0.0391794	GRAS family transcription factor family protein
AT5G51660	CPSF160	9.38113	11.736	0.323101	0.0393634	cleavage and polyadenylation specificity factor 160
AT3G10405		40.3813	50.364	0.318704	0.0471267	Unknown
AT4G39800	MIPS1	302.421	377.062	0.318244	0.0212753	myo-inositol-1-phosphate synthase 1
AT2G22990	SNG1	203.045	252.872	0.316609	0.0388534	sinapoylglucose 1
AT3G02450		26.7521	33.2535	0.313855	0.0296376	cell division protein ftsH, putative
AT5G51200		13.762	17.0776	0.311414	0.0237832	Protein of unknown function (DUF3414)
AT2G33120	SAR1	12.2818	15.2064	0.308156	0.0347086	synaptobrevin-related protein 1
AT2G41820		13.8418	17.1358	0.307978	0.0473066	Leucine-rich repeat protein kinase family protein
AT2G43010	PIF4	42.9169	53.1184	0.307665	0.041657	phytochrome interacting factor 4
AT4G21750	ATML1	19.5266	24.1034	0.303793	0.0427413	Homeobox-leucine zipper family protein / lipid-binding START domain-containing protein
AT4G37980	ELI3-1	66.9836	82.5594	0.301626	0.0260196	elicitor-activated gene 3-1
AT5G49730	FRO6	87.4272	107.753	0.301575	0.018522	ferric reduction oxidase 6
AT4G28250	EXPB3	77.7883	95.8518	0.301251	0.0250222	expansin B3
AT5G45950		49.5733	61.0102	0.299488	0.0406747	GDSL-like Lipase/Acylhydrolase superfamily protein
AT3G16240	DELTA-TIP	635.352	781.807	0.299258	0.0411345	delta tonoplast integral protein
AT1G04240	SHY2	53.8844	66.1973	0.296906	0.0428631	AUX/IAA transcriptional regulator family protein
AT3G20820		93.465	114.527	0.293189	0.0268708	Leucine-rich repeat (LRR) family protein
AT3G28040		34.7026	42.4874	0.291988	0.0279112	Leucine-rich receptor-like protein kinase family protein
AT2G22240	MIPS2	92.0393	112.67	0.291776	0.0417009	myo-inositol-1-phosphate synthase 2
AT1G01470	LEA14	95.5729	116.961	0.291351	0.0487326	Late embryogenesis abundant protein
AT2G43650	EMB2777	23.5348	28.8007	0.291304	0.0497221	Sas10/U3 ribonucleoprotein (Utp) family protein
AT4G27520	ENODL2	226.982	277.383	0.289299	0.0251269	early nodulin-like protein 2
AT1G27950	LTPG1	150.679	183.543	0.284633	0.0345044	glycosylphosphatidylinositol-anchored lipid protein transfer 1
AT5G15780		95.5543	115.633	0.27516	0.0405636	Pollen Ole e 1 allergen and extensin family protein
AT3G28860	ABCB19	36.8907	44.5195	0.271181	0.0380483	ATP binding cassette subfamily B19
AT1G11260	STP1	71.6984	86.4434	0.269815	0.0428383	sugar transporter 1
AT1G30360	ERD4	83.8703	100.83	0.265697	0.0413374	Early-responsive to dehydration stress protein (ERD4)
