# Supplementary material for: The Arabidopsis KH-Domain RNA-Binding Protein ESR1 Functions in Components of Jasmonate Signalling, Unlinking Growth Restraint and Resistance to Stress
Source: PLoS One. 2015 May 18;10(5):e0126978. doi: 10.1371/journal.pone.0126978 (PMC4436139; doi:10.1371/journal.pone.0126978)
Supplement: S4 Table — (XLSX) [file pone.0126978.s009.xlsx]

## Sheet: S4 Table
S4 Table. Gene Ontology (GO) terms significantly over-represented in genes down-regulated in esr1-1 versus wild-type.
Order based on False Discovery Rate (<0.05) determined p-value significance.
		% representation	% representation
Biological process	GO Accession	down-regulated in esr1-1	Arabidopsis genome	p value
response to stimulus	GO:0050896	32.5	10.7422	1.9e-65
response to stress	GO:0006950	23.1818	6.14293	8.5e-59
response to chemical stimulus	GO:0042221	18.0682	5.52069	5.4e-38
response to biotic stimulus	GO:0009607	8.97727	1.68931	4.1e-31
response to external stimulus	GO:0009605	7.15909	1.13591	1.3e-28
response to other organism	GO:0051707	8.29545	1.58604	2e-28
secondary metabolic process	GO:0019748	7.27273	1.29478	1.5e-26
defense response	GO:0006952	8.52273	2.02823	8.5e-24
multi-organism process	GO:0051704	8.40909	2.0547	7.2e-23
lipid localization	GO:0010876	2.27273	0.0635475	1.2e-21
response to wounding	GO:0009611	4.09091	0.521619	1.4e-19
response to organic substance	GO:0010033	10.4545	3.55337	5.1e-19
response to oxidative stress	GO:0006979	4.54545	0.879074	6e-16
response to extracellular stimulus	GO:0009991	2.84091	0.309794	2.2e-15
response to bacterium	GO:0009617	3.86364	0.65401	2.8e-15
cellular nitrogen compound metabolic process	GO:0034641	5.45455	1.33979	3.8e-15
response to abiotic stimulus	GO:0009628	10	3.89493	6.7e-15
response to inorganic substance	GO:0010035	3.97727	0.73874	1.4e-14
response to fungus	GO:0009620	3.06818	0.418355	2e-14
sulfur metabolic process	GO:0006790	3.52273	0.582519	2.7e-14
response to endogenous stimulus	GO:0009719	8.06818	2.82787	2.9e-14
cellular response to extracellular stimulus	GO:0031668	2.38636	0.259486	3.6e-13
response to nutrient levels	GO:0031667	2.38636	0.267429	5.9e-13
S-glycoside metabolic process	GO:0016143	1.93182	0.164164	2.2e-12
glycosinolate metabolic process	GO:0019757	1.93182	0.164164	2.2e-12
glucosinolate metabolic process	GO:0019760	1.93182	0.164164	2.2e-12
cellular aromatic compound metabolic process	GO:0006725	4.31818	1.05648	2.6e-12
response to jasmonic acid stimulus	GO:0009753	3.18182	0.56928	2.6e-12
sulfur compound biosynthetic process	GO:0044272	2.38636	0.304499	5.3e-12
aromatic compound biosynthetic process	GO:0019438	3.18182	0.627532	2.1e-11
defense response to fungus	GO:0050832	2.15909	0.285964	9.5e-11
cellular response to nutrient levels	GO:0031669	1.93182	0.217121	9.8e-11
cellular response to starvation	GO:0009267	1.81818	0.19329	1.7e-10
cellular response to stimulus	GO:0051716	6.02273	2.22416	3.4e-10
cellular amino acid derivative biosynthetic process	GO:0042398	2.95455	0.616941	3.4e-10
glycoside metabolic process	GO:0016137	2.04545	0.275373	3.7e-10
cellular nitrogen compound biosynthetic process	GO:0044271	3.86364	1.04324	4e-10
cellular amino acid derivative metabolic process	GO:0006575	3.40909	0.834061	5.1e-10
response to starvation	GO:0042594	1.81818	0.214473	6.5e-10
cellular ketone metabolic process	GO:0042180	6.13636	2.33537	6.4e-10
oxoacid metabolic process	GO:0043436	6.02273	2.27447	7.2e-10
carboxylic acid metabolic process	GO:0019752	6.02273	2.27447	7.2e-10
organic acid metabolic process	GO:0006082	6.02273	2.27712	7.5e-10
indole derivative biosynthetic process	GO:0042435	1.47727	0.124447	7.8e-10
lipid metabolic process	GO:0006629	5.90909	2.22681	9.8e-10
defense response to bacterium	GO:0042742	2.5	0.468663	1.3e-09
cellular catabolic process	GO:0044248	5.45455	1.97527	1.3e-09
cellular response to stress	GO:0033554	3.75	1.05648	2e-09
indole derivative metabolic process	GO:0042434	1.47727	0.140334	2.7e-09
indole and derivative metabolic process	GO:0042430	1.47727	0.140334	2.7e-09
cellular response to phosphate starvation	GO:0016036	1.36364	0.113856	3.2e-09
response to temperature stimulus	GO:0009266	4.09091	1.28419	5.3e-09
lipid transport	GO:0006869	2.27273	0.431594	8.6e-09
monocarboxylic acid metabolic process	GO:0032787	3.63636	1.08031	1.1e-08
heterocycle metabolic process	GO:0046483	3.86364	1.21799	1.5e-08
cellular amino acid and derivative metabolic process	GO:0006519	4.88636	1.80581	1.7e-08
S-glycoside biosynthetic process	GO:0016144	1.25	0.10856	2.1e-08
glycosinolate biosynthetic process	GO:0019758	1.25	0.10856	2.1e-08
glucosinolate biosynthetic process	GO:0019761	1.25	0.10856	2.1e-08
toxin metabolic process	GO:0009404	1.36364	0.140334	2.4e-08
toxin catabolic process	GO:0009407	1.36364	0.140334	2.4e-08
response to metal ion	GO:0010038	2.61364	0.63018	4.1e-08
cellular carbohydrate metabolic process	GO:0044262	3.52273	1.10414	5.8e-08
localization	GO:0051179	9.54545	5.0891	6.7e-08
response to hormone stimulus	GO:0009725	5.90909	2.60015	1.2e-07
defense response, incompatible interaction	GO:0009814	1.93182	0.378637	1.7e-07
aging	GO:0007568	1.70455	0.29126	1.8e-07
flavonoid biosynthetic process	GO:0009813	1.36364	0.182699	3e-07
response to water deprivation	GO:0009414	2.38636	0.606349	3.5e-07
transport	GO:0006810	8.97727	4.88787	3.7e-07
establishment of localization	GO:0051234	8.97727	4.9011	4.2e-07
macromolecule localization	GO:0033036	3.52273	1.22329	4.8e-07
carboxylic acid biosynthetic process	GO:0046394	3.29545	1.10414	5.6e-07
organic acid biosynthetic process	GO:0016053	3.29545	1.10414	5.6e-07
phenylpropanoid biosynthetic process	GO:0009699	1.81818	0.373342	6.8e-07
response to water	GO:0009415	2.38636	0.635475	7.2e-07
response to salicylic acid stimulus	GO:0009751	2.15909	0.529563	7.7e-07
indole phytoalexin biosynthetic process	GO:0009700	0.681818	0.0264781	9e-07
indole metabolic process	GO:0042431	0.681818	0.0264781	9e-07
phytoalexin biosynthetic process	GO:0052315	0.681818	0.0264781	9e-07
phytoalexin metabolic process	GO:0052314	0.681818	0.0264781	9e-07
indole phytoalexin metabolic process	GO:0046217	0.681818	0.0264781	9e-07
auxin metabolic process	GO:0009850	1.13636	0.132391	9.6e-07
flavonoid metabolic process	GO:0009812	1.36364	0.20653	9.7e-07
glycoside biosynthetic process	GO:0016138	1.36364	0.209177	1.1e-06
response to osmotic stress	GO:0006970	3.18182	1.08031	1.1e-06
oxylipin metabolic process	GO:0031407	1.02273	0.103265	1.2e-06
cellular lipid metabolic process	GO:0044255	4.09091	1.63635	1.4e-06
response to chitin	GO:0010200	1.81818	0.39982	1.6e-06
phenylpropanoid metabolic process	GO:0009698	1.93182	0.463367	2.2e-06
cellular carbohydrate biosynthetic process	GO:0034637	1.93182	0.468663	2.5e-06
response to cadmium ion	GO:0046686	1.93182	0.471311	2.7e-06
fatty acid metabolic process	GO:0006631	2.15909	0.595758	3.9e-06
indoleacetic acid biosynthetic process	GO:0009684	0.681818	0.0370694	4e-06
jasmonic acid metabolic process	GO:0009694	0.909091	0.0900257	4.2e-06
indoleacetic acid metabolic process	GO:0009683	0.681818	0.0397172	5.5e-06
camalexin biosynthetic process	GO:0010120	0.568182	0.0211825	6.7e-06
camalexin metabolic process	GO:0052317	0.568182	0.0211825	6.7e-06
response to abscisic acid stimulus	GO:0009737	2.84091	1.00087	7.6e-06
heterocycle catabolic process	GO:0046700	0.909091	0.100617	8.5e-06
auxin biosynthetic process	GO:0009851	0.795455	0.0741388	1.2e-05
systemic acquired resistance	GO:0009627	1.02273	0.142982	1.2e-05
jasmonic acid biosynthetic process	GO:0009695	0.795455	0.0767866	1.5e-05
regulation of biological quality	GO:0065008	3.97727	1.7608	1.5e-05
response to cold	GO:0009409	2.5	0.868483	2.1e-05
hormone metabolic process	GO:0042445	1.36364	0.288612	2.2e-05
regulation of hormone levels	GO:0010817	1.70455	0.444833	2.2e-05
metabolic process	GO:0008152	34.5455	28.1039	2.2e-05
oxylipin biosynthetic process	GO:0031408	0.795455	0.0847301	2.5e-05
polysaccharide localization	GO:0033037	0.681818	0.0556041	2.7e-05
response to carbohydrate stimulus	GO:0009743	2.04545	0.635475	3e-05
response to salt stress	GO:0009651	2.61364	0.9691	3.7e-05
immune response	GO:0006955	2.61364	0.971748	3.8e-05
immune system process	GO:0002376	2.61364	0.974396	4e-05
defense response to bacterium, incompatible interaction	GO:0009816	0.795455	0.0926735	4.2e-05
metal ion transport	GO:0030001	1.93182	0.59311	4.4e-05
response to heat	GO:0009408	1.59091	0.426298	5.3e-05
regulation of response to stress	GO:0080134	1.13636	0.219769	5.2e-05
response to reactive oxygen species	GO:0000302	1.13636	0.225064	6.3e-05
peptide transport	GO:0015833	1.02273	0.180051	6.4e-05
oligopeptide transport	GO:0006857	1.02273	0.180051	6.4e-05
hormone biosynthetic process	GO:0042446	1.02273	0.182699	7.1e-05
cellular amine metabolic process	GO:0044106	2.84091	1.15974	7.5e-05
amine metabolic process	GO:0009308	3.18182	1.37951	7.6e-05
lipid biosynthetic process	GO:0008610	2.84091	1.16239	7.7e-05
senescence	GO:0010149	0.795455	0.105913	8.8e-05
callose deposition in cell wall during defense response	GO:0052544	0.568182	0.0450128	0.00012
cell wall thickening during defense response	GO:0052482	0.568182	0.0450128	0.00012
cellular lipid catabolic process	GO:0044242	1.02273	0.195938	0.00012
cellular response to chemical stimulus	GO:0070887	2.84091	1.19681	0.00012
response to ethylene stimulus	GO:0009723	1.70455	0.526915	0.00013
di-, tri-valent inorganic cation transport	GO:0015674	0.795455	0.113856	0.00013
carbohydrate metabolic process	GO:0005975	4.43182	2.29301	0.00013
cellular response to nitrogen levels	GO:0043562	0.568182	0.0476607	0.00014
response to insect	GO:0009625	0.568182	0.0476607	0.00014
carbohydrate biosynthetic process	GO:0016051	2.04545	0.733445	0.00017
amine biosynthetic process	GO:0009309	1.81818	0.606349	0.00018
organ senescence	GO:0010260	0.681818	0.0820822	0.00017
callose deposition during defense response	GO:0052542	0.568182	0.0503085	0.00018
callose deposition in cell wall	GO:0052543	0.568182	0.0503085	0.00018
glucosinolate catabolic process	GO:0019762	0.568182	0.0503085	0.00018
S-glycoside catabolic process	GO:0016145	0.568182	0.0503085	0.00018
glycosinolate catabolic process	GO:0019759	0.568182	0.0503085	0.00018
cellular biogenic amine metabolic process	GO:0006576	0.909091	0.164164	0.00019
glycoside catabolic process	GO:0016139	0.568182	0.0529563	0.00022
cell wall thickening	GO:0052386	0.568182	0.0529563	0.00022
regulation of response to stimulus	GO:0048583	1.59091	0.497789	0.00024
callose localization	GO:0052545	0.568182	0.0556041	0.00027
triterpenoid metabolic process	GO:0006722	0.568182	0.0556041	0.00027
lipid catabolic process	GO:0016042	1.02273	0.225064	0.0003
ion transport	GO:0006811	2.61364	1.13062	0.00031
innate immune response	GO:0045087	2.27273	0.918792	0.00034
catabolic process	GO:0009056	5.79545	3.46069	0.00039
cellular amino acid biosynthetic process	GO:0008652	1.59091	0.534858	0.00047
cation transport	GO:0006812	2.27273	0.94527	0.00047
two-component signal transduction system (phosphorelay)	GO:0000160	1.02273	0.243599	0.00051
root system development	GO:0022622	1.81818	0.675193	0.00054
root development	GO:0048364	1.81818	0.675193	0.00054
ethylene mediated signaling pathway	GO:0009873	0.909091	0.195938	0.00057
sulfur compound catabolic process	GO:0044273	0.568182	0.0688432	0.00063
cellular chemical homeostasis	GO:0055082	1.02273	0.256838	0.00073
carboxylic acid catabolic process	GO:0046395	1.02273	0.259486	0.00078
organic acid catabolic process	GO:0016054	1.02273	0.259486	0.00078
cellular amino acid metabolic process	GO:0006520	2.5	1.13856	0.0008
tryptophan metabolic process	GO:0006568	0.568182	0.0767866	0.00097
indolalkylamine metabolic process	GO:0006586	0.568182	0.0767866	0.00097
cofactor catabolic process	GO:0051187	0.681818	0.119152	0.001
leaf senescence	GO:0010150	0.568182	0.0794344	0.0011
terpenoid metabolic process	GO:0006721	1.13636	0.333625	0.0012
carbohydrate catabolic process	GO:0016052	1.13636	0.33892	0.0013
regulation of defense response	GO:0031347	0.795455	0.174756	0.0014
nucleoside metabolic process	GO:0009116	0.681818	0.132391	0.0017
pigment metabolic process	GO:0042440	1.13636	0.354807	0.0018
chemical homeostasis	GO:0048878	1.13636	0.360103	0.002
cellular biogenic amine biosynthetic process	GO:0042401	0.681818	0.137686	0.002
ribonucleoside metabolic process	GO:0009119	0.568182	0.0926735	0.0021
cellular process	GO:0009987	35.4545	30.9371	0.0026
lipid modification	GO:0030258	0.681818	0.14563	0.0026
cellular ion homeostasis	GO:0006873	0.909091	0.25419	0.0026
isoprenoid metabolic process	GO:0006720	1.25	0.444833	0.0028
fatty acid beta-oxidation	GO:0006635	0.568182	0.103265	0.0032
heterocycle biosynthetic process	GO:0018130	1.02273	0.325681	0.0033
plant-type cell wall organization	GO:0009664	0.795455	0.209177	0.0035
cellular homeostasis	GO:0019725	1.25	0.46072	0.0036
cellular carbohydrate catabolic process	GO:0044275	1.02273	0.330977	0.0037
ion homeostasis	GO:0050801	0.909091	0.272725	0.0039
		% representation	% representation
Molecular Function	GO Accession	down-regulated in esr1-1	Arabidopsis genome	p value
catalytic activity	GO:0003824	46.8182	25.5196	3.7e-41
oxidoreductase activity	GO:0016491	12.3864	3.87375	4.2e-25
antioxidant activity	GO:0016209	2.72727	0.397172	2e-12
oxidoreductase activity, acting on peroxide as acceptor	GO:0016684	2.15909	0.336272	1.1e-09
peroxidase activity	GO:0004601	2.15909	0.336272	1.1e-09
lyase activity	GO:0016829	3.86364	1.13856	3.2e-09
transferase activity, transferring alkyl or aryl (other than methyl) groups	GO:0016765	2.15909	0.418355	2.7e-08
oxygen binding	GO:0019825	2.72727	0.675193	3.4e-08
hydrolase activity	GO:0016787	14.8864	9.18262	5.4e-08
glutathione transferase activity	GO:0004364	1.36364	0.150925	4.8e-08
oxidoreductase activity, acting on paired donors, with incorporation or reduction of molecular oxygen	GO:0016705	2.15909	0.524267	6.7e-07
iron ion binding	GO:0005506	1.81818	0.426298	3.3e-06
carbon-oxygen lyase activity	GO:0016835	1.81818	0.431594	3.9e-06
hydrolase activity, acting on glycosyl bonds	GO:0016798	3.52273	1.39275	5.9e-06
transferase activity	GO:0016740	13.2955	8.79339	7.9e-06
hydro-lyase activity	GO:0016836	1.36364	0.256838	7.5e-06
structural constituent of cell wall	GO:0005199	0.909091	0.103265	1e-05
dioxygenase activity	GO:0051213	0.795455	0.0820822	2.1e-05
oxidoreductase activity, acting on paired donors, with incorporation or reduction of molecular oxygen, 2-oxoglutarate as one donor, and incorporation of one atom each of oxygen into both donors	GO:0016706	1.25	0.251542	3.1e-05
UDP-glycosyltransferase activity	GO:0008194	1.93182	0.579871	3.4e-05
heme binding	GO:0020037	1.25	0.256838	3.7e-05
tetrapyrrole binding	GO:0046906	1.47727	0.360103	3.9e-05
oxidoreductase activity, acting on single donors with incorporation of molecular oxygen	GO:0016701	0.795455	0.0953213	4.9e-05
acid phosphatase activity	GO:0003993	0.909091	0.14563	9e-05
calcium ion binding	GO:0005509	1.81818	0.56928	9e-05
hydrolase activity, hydrolyzing O-glycosyl compounds	GO:0004553	2.95455	1.26036	0.00011
oxidoreductase activity, acting on single donors with incorporation of molecular oxygen, incorporation of two atoms of oxygen	GO:0016702	0.681818	0.0741388	0.00011
lipid binding	GO:0008289	2.27273	0.855244	0.00014
oxidoreductase activity, acting on CH-OH group of donors	GO:0016614	1.59091	0.497789	0.00024
di-, tri-valent inorganic cation transmembrane transporter activity	GO:0015082	0.909091	0.172108	0.00025
oxidoreductase activity, acting on the CH-OH group of donors, NAD or NADP as acceptor	GO:0016616	1.36364	0.383933	0.00027
hydrolase activity, acting on carbon-nitrogen (but not peptide) bonds	GO:0016810	1.25	0.346864	0.00043
copper ion binding	GO:0005507	1.13636	0.299203	0.00053
hydrolase activity, acting on ester bonds	GO:0016788	5.34091	3.17738	0.0006
transaminase activity	GO:0008483	0.909091	0.201234	0.00066
transferase activity, transferring nitrogenous groups	GO:0016769	0.909091	0.203882	0.00072
electron carrier activity	GO:0009055	1.93182	0.778457	0.00088
peptidase inhibitor activity	GO:0030414	0.681818	0.116504	0.00093
monooxygenase activity	GO:0004497	1.13636	0.336272	0.0012
phosphoric ester hydrolase activity	GO:0042578	2.61364	1.2736	0.0014
transferase activity, transferring glycosyl groups	GO:0016757	2.84091	1.44041	0.0015
secondary active transmembrane transporter activity	GO:0015291	2.04545	0.913496	0.0019
transferase activity, transferring sulfur-containing groups	GO:0016782	0.568182	0.0926735	0.0021
carboxylesterase activity	GO:0004091	2.15909	1.00087	0.0021
oxidoreductase activity, acting on the CH-NH2 group of donors	GO:0016638	0.681818	0.140334	0.0022
triglyceride lipase activity	GO:0004806	0.681818	0.140334	0.0022
metal ion transmembrane transporter activity	GO:0046873	1.25	0.444833	0.0028
active transmembrane transporter activity	GO:0022804	3.18182	1.75815	0.0027
transporter activity	GO:0005215	5.90909	3.91082	0.0029
		% representation	% representation
Cellular Component	GO Accession	down-regulated in esr1-1	Arabidopsis genome	p value
external encapsulating structure	GO:0030312	4.31818	1.07766	4.4e-12
cell wall	GO:0005618	4.31818	1.06707	3.4e-12
cell part	GO:0044464	49.4318	40.2918	3.7e-08
cell	GO:0005623	49.4318	40.2918	3.7e-08
vacuole	GO:0005773	3.06818	1.01411	1.1e-06
plant-type cell wall	GO:0009505	2.27273	0.672545	5.8e-06
extracellular region	GO:0005576	2.27273	0.754627	2.7e-05
apoplast	GO:0048046	1.70455	0.481902	5.1e-05
cytoplasm	GO:0005737	22.6136	18.0634	0.00043
peroxisome	GO:0005777	1.36364	0.431594	0.00072
microbody	GO:0042579	1.36364	0.431594	0.00072
endomembrane system	GO:0012505	12.0455	9.04493	0.0019
