# Supplementary material for: The Arabidopsis KH-Domain RNA-Binding Protein ESR1 Functions in Components of Jasmonate Signalling, Unlinking Growth Restraint and Resistance to Stress
Source: PLoS One. 2015 May 18;10(5):e0126978. doi: 10.1371/journal.pone.0126978 (PMC4436139; doi:10.1371/journal.pone.0126978)
Supplement: S5 Table — (XLSX) [file pone.0126978.s010.xlsx]

## Sheet: S5 Table
S5 Table. Gene Ontology (GO) terms significantly over-represented in genes up-regulated in esr1-1 versus wild-type.
Order based on False Discovery Rate (<0.05) determined p-value significance.
		% representation	% representation
Biological process	GO Accession	up-regulated in esr1-1	Arabidopsis genome	p value
response to stimulus	GO:0050896	21.6828	10.7422	2.3e-08
response to light stimulus	GO:0009416	6.79612	1.5781	4.5e-08
response to radiation	GO:0009314	6.79612	1.62311	7.1e-08
response to abiotic stimulus	GO:0009628	10.6796	3.89493	2.7e-07
response to endogenous stimulus	GO:0009719	8.73786	2.82787	3.8e-07
response to hormone stimulus	GO:0009725	8.09061	2.60015	9.3e-07
red or far-red light signaling pathway	GO:0010017	1.94175	0.10856	2.2e-06
multicellular organismal process	GO:0032501	12.6214	5.54452	2e-06
response to red or far red light	GO:0009639	3.55987	0.556041	2.2e-06
lipid localization	GO:0010876	1.61812	0.0635475	3.4e-06
response to organic substance	GO:0010033	9.06149	3.55337	8.5e-06
protein amino acid phosphorylation	GO:0006468	7.11974	2.50483	1.7e-05
enzyme linked receptor protein signaling pathway	GO:0007167	2.589	0.370694	3e-05
transmembrane receptor protein tyrosine kinase signaling pathway	GO:0007169	2.589	0.370694	3e-05
post-embryonic development	GO:0009791	5.82524	1.86671	3.1e-05
phosphorylation	GO:0016310	7.44337	2.85699	4e-05
tropism	GO:0009606	1.94175	0.190643	4.3e-05
biological regulation	GO:0065007	18.7702	11.089	5.1e-05
root system development	GO:0022622	3.23625	0.675193	6.9e-05
root development	GO:0048364	3.23625	0.675193	6.9e-05
cell surface receptor linked signaling pathway	GO:0007166	2.589	0.455424	0.00012
response to chemical stimulus	GO:0042221	11.0032	5.52069	0.00013
response to far red light	GO:0010218	1.61812	0.150925	0.00015
phosphate metabolic process	GO:0006796	7.44337	3.11913	0.00014
phosphorus metabolic process	GO:0006793	7.44337	3.12177	0.00015
root epidermal cell differentiation	GO:0010053	1.61812	0.158869	0.00019
response to stress	GO:0006950	11.6505	6.14293	0.00021
cellular response to stimulus	GO:0051716	5.82524	2.22416	0.00026
tissue development	GO:0009888	3.55987	0.950565	0.00025
defense response	GO:0006952	5.50162	2.02823	0.00026
response to auxin stimulus	GO:0009733	3.55987	0.953213	0.00025
epidermis development	GO:0008544	2.26537	0.405116	0.00035
post-translational protein modification	GO:0043687	7.44337	3.30447	0.00032
ectoderm development	GO:0007398	2.26537	0.405116	0.00035
multicellular organismal development	GO:0007275	10.356	5.34858	0.00034
epidermal cell differentiation	GO:0009913	2.26537	0.39982	0.00032
developmental process	GO:0032502	11.3269	6.10056	0.00038
cellular developmental process	GO:0048869	4.20712	1.37686	0.00047
regulation of biological quality	GO:0065008	4.85437	1.7608	0.0005
programmed cell death	GO:0012501	2.589	0.646067	0.0011
anatomical structure development	GO:0048856	8.73786	4.57013	0.0012
protein modification process	GO:0006464	7.76699	3.90288	0.0013
organ development	GO:0048513	5.17799	2.21887	0.0018
system development	GO:0048731	5.17799	2.22152	0.0019
reproduction	GO:0000003	6.47249	3.14031	0.0022
regulation of cell size	GO:0008361	2.589	0.725501	0.0023
multi-organism process	GO:0051704	4.85437	2.0547	0.0022
regulation of cellular component size	GO:0032535	2.589	0.733445	0.0024
regulation of anatomical structure size	GO:0090066	2.589	0.733445	0.0024
apoptosis	GO:0006915	1.94175	0.421002	0.0024
homeostatic process	GO:0042592	2.26537	0.571928	0.0024
death	GO:0016265	2.589	0.757275	0.0029
root morphogenesis	GO:0010015	1.61812	0.301851	0.0029
cellular process	GO:0009987	38.5113	30.9371	0.0029
cell death	GO:0008219	2.589	0.757275	0.0029
regulation of biological process	GO:0050789	14.8867	9.78897	0.003
		% representation	% representation
Molecular Function	GO Accession	up-regulated in esr1-1	Arabidopsis genome	p value
adenyl nucleotide binding	GO:0030554	12.2977	3.87905	6.8e-10
purine nucleoside binding	GO:0001883	12.2977	3.87905	6.8e-10
nucleoside binding	GO:0001882	12.2977	3.87905	6.8e-10
purine nucleotide binding	GO:0017076	13.2686	4.53571	1.4e-09
ATP binding	GO:0005524	11.6505	3.64604	1.6e-09
adenyl ribonucleotide binding	GO:0032559	11.6505	3.66457	1.9e-09
purine ribonucleotide binding	GO:0032555	12.6214	4.31859	3.7e-09
ribonucleotide binding	GO:0032553	12.6214	4.31859	3.7e-09
catalytic activity	GO:0003824	39.1586	25.5196	1.1e-07
nucleotide binding	GO:0000166	14.2395	6.00259	1.3e-07
protein serine/threonine kinase activity	GO:0004674	5.82524	1.80316	2e-05
protein kinase activity	GO:0004672	7.11974	2.52337	1.9e-05
receptor activity	GO:0004872	2.91262	0.561337	8.9e-05
phosphotransferase activity, alcohol group as acceptor	GO:0016773	7.44337	3.05558	0.00011
transmembrane receptor activity	GO:0004888	2.589	0.452776	0.00012
nucleoside-triphosphatase activity	GO:0017111	5.82524	2.09707	0.00013
transferase activity	GO:0016740	15.2104	8.79339	0.00018
hydrolase activity, acting on acid anhydrides, in phosphorus-containing anhydrides	GO:0016818	5.82524	2.21622	0.00025
hydrolase activity, acting on acid anhydrides	GO:0016817	5.82524	2.22152	0.00026
pyrophosphatase activity	GO:0016462	5.82524	2.20298	0.00023
sugar binding	GO:0005529	1.61812	0.185347	0.00037
hydrolase activity	GO:0016787	15.2104	9.18262	0.00047
transferase activity, transferring phosphorus-containing groups	GO:0016772	9.70874	4.99643	0.00049
helicase activity	GO:0004386	2.26537	0.481902	0.00094
serine-type peptidase activity	GO:0008236	2.26537	0.492493	0.0011
serine hydrolase activity	GO:0017171	2.26537	0.492493	0.0011
binding	GO:0005488	38.1877	29.8091	0.001
kinase activity	GO:0016301	8.09061	4.34506	0.0025
carbohydrate binding	GO:0030246	1.94175	0.428946	0.0026
molecular transducer activity	GO:0060089	3.23625	1.11738	0.003
signal transducer activity	GO:0004871	3.23625	1.11738	0.003
		% representation	% representation
Cellular Component	GO Accession	up-regulated in esr1-1	Arabidopsis genome	p value
extracellular region	GO:0005576	3.55987	0.754627	3.5e-05
cell part	GO:0044464	49.1909	40.2918	0.00099
cell	GO:0005623	49.1909	40.2918	0.00099
